# Supplementary material for: Investigating behavioral drivers of seasonal Shiga-Toxigenic Escherichia Coli (STEC) patterns in grazing cattle using an agent-based model
Source: PLoS One. 2018 Oct 10;13(10):e0205418. doi: 10.1371/journal.pone.0205418 (PMC6179278; doi:10.1371/journal.pone.0205418)
Supplement: S1 Model — (NLOGO) [file pone.0205418.s003.nlogo]

globals[
   tick-minutes                ; subtick represents each movement within ticks - different, depending upon the activity
  Hoursec                      ; Continous hour of the day in decimal
  Hour                         ; Integer hour of the day
  Hour10temp                   ;Identifies the temperature at hour 10; to decide on amount of defecation for the day
                               ;Temperature, determined from mins and maxes read in from file
  min-temp                     ;current day's minimum temperature
  max-temp                     ;current day's maximum temperature
  min-temp2
  Tair                         ;hourly temperature, ambient is the same as manure temperature
  Twater                       ;water temperature
  avg-temp                     ; the average temp as determined by
  Day                          ;day of the simulation, starting from 0
  totaldailydefavg             ;average number of cowpats produced per day per cow
  totalticks                   ;total subticks per day; variable and specified by outside datafile
  basegrowth                   ;grass regrowth rate; specified percentage each day regrowth
  GrassInfectionFactor         ;proportion of grass consumed assumed to be contaminated wiht E. coli;
  cowpats-total-wholesim       ;total cowpats produced over the entire simulation
  directcontactprob            ;probability of direct contact given distance for a particular activity; set for each activity
  latency_period               ;latency period(in days) following colonization before shedding
  direct_dist_threshold        ;the distance threshold for direct contact to take place
  InitiallyColonizedWho        ; the intially colonized cow in a simulation; this differs between whether the simulation assumes the dominant cow or a subordinate cow is the initially infected individual
  logmean-cfu-pos              ; the mean of the log normal poisson distribution, used for deciding how many E.coli CFU's are transferred per contact
  logsd-cfu-pos                ; the sd of the log normal poission distribution;
  R0                           ; the R0 calculated via indexing
  cowpat_conc                  ; starting concentration of E.coli in a cow pat
  inoculation_threshold        ; the incoulation threshold for E.coli
  secondary-colonization-factor; the proportion increase in the threshold for colonization for secondary infections due to partial immunity
  recover-time                 ; number of days to recover from infection

                               ;Action probabilitidees ; these probabilites are used in stochastic aspects of movement during each action
                               ;drink probs
  prob_nearest_patch           ;the probability choosing the nearest water patch, versus a random water patch
  prob_stay_and_drink          ;Once in water, the probability of moving toward the selected patch, or moving randomly
  prob_move_to_dominant        ;for subbordinate cows, the probability of moving towards the dominant cow

                               ;graze
  prob_move_new_patch          ; the probability of staying and grazing on a patch, versus moving on to some where else

                               ;rest
  prob_move_while_rest_dom     ; the probabilist of the dominant cow staying still while resting
  prob_move_while_rest_sub     ; the probability of the subordinate cows moving in response to the dominant cow


  grassweedratio              ; sets grass-weed selection ratio
  numbertrees                 ; sets # of trees
  lakesize                     ; the size of the lake in acreas
  lakex                        ;reference x coordinate of lake
  lakey                        ;reference y coordinate of lake
  lakesizeratio                ; adjusts size of lake, depending on location
  ;E. coli decay parameters
  watercoef                   ;coefficient for E. coli decay in water with temp
  waterQ10                    ;Q10 coefficient for E. coli decay in water with
  manurecoef
  manureQ10
  decay-rate-manure           ;E. coli decay rate in soli and water ; these are based on literature values, as far as I know
  decay-rate-water
  survival-per-minute-manure  ;decay-rates are converted to survival rates per minute
  survival-per-minute-water
  shedvar                      ; variance of shedding between indivivduals
  shedvartimevar               ;rate of shedding decay change with time within an individual
  shade-patch                  ;specific patch selected as the shade-patch for that rest period
  shaderadius                  ;the radius of the shade patch


  ;Model output variables. The following variables count the number of individuals in each class of either direct/indirect or secondary/primary colonizations.
  TotalColonized
  DirectPrimary
  WaterPrimary
  GrazePrimary
  DirectSecondary
  WaterSecondary
  GrazeSecondary
  NewInfection
  DirectPrimaryInfect
  WaterPrimaryInfect
  GrazePrimaryInfect
  DirectSecondaryInfect
  WaterSecondaryInfect
  GrazeSecondaryInfect

  ;These are lists of new infections that are maintained over the course of the simulation
  NewInfectionList
  NewDirectPrimaryList
  NewWaterPrimaryList
  NewGrazePrimaryList
  NewDirectSecondaryList
  NewWaterSecondaryList
  NewGrazeSecondaryList

   max-cows-colonized     ;the maximum number of cows infected during the course of the simulation


]

turtles-own[              ;These variables pertain only to turtles (only cows; trees don't have variables associated with them)
  role                    ;either dominant or subordinate social status
  shed-prob               ;the probability of defecating during a certain period, given the number of subticks for the activity and the relative probability of defecating during the activity
  closest-water           ;the closest water patch or any water patch, for the dominant cow to go to while drinking
  ;shade-patch             ;shade patch selected for the dominant cow to move towards on the given day; there is some probability that the dominant cow will choose another tree as well
  I-status                ;Indicator of whether cow is infected
  SubI-status             ;boolean; either latent or infectious
  time-since-infection    ;After colonization, counts the number of days colonization has lasted; used in evaluating periods of latency and recovery
  I-cause                 ;string variable, identifies primary source of colonization
  part-susceptible        ;True after a cow has recovered from initial colonization
  drinkvol                ;The amount of liters consumed by cows; depends on temperature based on function from MS State Extension document
  Ecoli-D                 ; the amount of CFU's acquired from direct contact
  Ecoli-IF                ; the amount of CFU's acquired from feeding
  Ecoli-IW                ; the amount of CFU's acquired from water
  total-ecoli-units       ; the sum total of Ecoli accumulted by direct and indirect means
  eat-amount              ; the amount of grass eaten at a particular subtick; set in relative units
  cowpats_by_cow          ; the number of cowpats an individual cow produces
  dt_cow_source           ; the source of direct transmission in cows
  it_cow_source_grass     ; the source cow for indirect transmission from grass
  it_cow_source_water     ; the source cow for indirect transmission from water
  infect_patch            ; the patch that E.coli was acquired from
  shedamount
]

patches-own [
  ptype                   ;string variable for the type of patch; choices are water, grass, weeds, or shade.
  pecoli-units            ;amount of E. coli units per patch on land, where each unit represents the amount of ecoli. Also used for the number of E.coli units in 1 cow pat. This number decays at a rate dependent on temperature, and whether the cow pie is on land or water
  pecoli-units_conc/l     ;concentration of E. coli units in water
  grass-height            ;the height of grass on grass patches. These are in relative units(1-5) and determines where the cows graze.
  cowpats_in_patch        ;the number cow_pats deposited in patch
  cowpats_contaminated    ;the number of contaminated cowpats deposited in a patch
  waterdepth              ;water depth of pond; assumed to be constant.
  watervolume             ;Volume calculated as the waterdepth * the area of the cell
  it_cows                 ; keeps of track of which cows put an infectious cow pie in a patch


]

breed [cows cow]          ;These set up the breeds of turtles, including cow(s) and tree(s)
breed [trees tree]


;;;;;;;;;
;;;;;;;;;Setup Section
;;;;;;;;;

to pre-setup
clear-all
reset-timer
set grassweedratio 0.8  ; have to set this here first because setup patches uses it.
set numbertrees 5
set lakesize 0.5
set lakex 0
set lakey 0
set lakesizeratio 2
set cowpat_conc 10.36
set shedvar 0
set shedvartimevar 0
set shaderadius 4

end

to setup ; These diectories are if the data you use in not in the same directory as the model


  set latency_period 2
  setup-cows
  setup-patches
  setup-trees
  set totalticks 144                                                     ; this puts model at an overall 10 minute time step
  set tick-minutes 1440 / totalticks
  ;;Temperature
  file-close                                                            ; By doing this, it looks like the values of temp are reset each time the model is setup; otherwise, it would just keep cycling through them.

  file-open ( word TempFile ".txt")
                                                                        ; Note, with file-read, the data is pulled from the top-left most value, and moves value by value.
                                                                        ;It doesn't skip values and only pulls one value at time per call, so you have to make sure the order of values the model calls line up with the order of values in the file.
  set max-temp file-read                                                ;;Yesterday's maximum temp; This allows initial temperatures to be calculated properly until the max temp of the next day is read in.
  set min-temp2 file-read                                               ;;first day's minimum read into min-temp2. This used in combination with min-temp.
  set Tair ((max-temp - min-temp2) / 2 * cos(180 *((24) - 15) / 14) + (max-temp + min-temp2) / 2) ; this calculates an initial hourly temperature before the temp-calculation function below takes over. Essentially, it uses the max temp of the last day with the min temp of the next day. See Schaub 1991 for clarification
  set Twater 30.4 / (1 + e ^ (0.14 * (16.5 - Tair)))                     ; this calculates initial water temp from air temp from water temp
  set avg-temp (max-temp + min-temp2) / 2                                ; this simply calculates an average temp for day, given max and min; used for the drinking rates
  set watercoef 0.388                                                    ; These are coefficients used in the microbial degredation equation for water, specified by Blaustein et al. 2013
  set waterQ10 1.548
  set manurecoef 0.042                                                   ;These are coefficients used in the microbial degredation equation for manure, specified by Martinez 2013.
  set manureQ10 1.48
  set decay-rate-manure (manurecoef * manureQ10 ^( (Tair - 20) / 10 ))
  set decay-rate-water (watercoef * waterQ10 ^ ( (Twater - 20) / 10))
  set max-cows-colonized initial-number-colonized                         ; sets the initial max colonized cows to the initial number colonized
  set secondary-colonization-factor 4.958


  set DirectPrimary[]
  set WaterPrimary[]
  set GrazePrimary[]
  set DirectSecondary[]
  set WaterSecondary[]
  set GrazeSecondary[]
  set TotalColonized[]
  set NewInfectionList[]
  set NewDirectPrimaryList[]
  set NewWaterPrimaryList[]
  set NewGrazePrimaryList[]
  set NewDirectSecondaryList[]
  set NewWaterSecondaryList[]
  set NewGrazeSecondaryList[]


  ;LHC Setting variables
  set logmean-cfu-pos 4.722

  set logsd-cfu-pos 0.5

  set recover-time 18.855

  set prob_nearest_patch 0.9
  set prob_move_new_patch 0.5

  set basegrowth 0.001 ; base growth of grass per hour; assume 10^3

  set inoculation_threshold 69578


  ;Action probabilities
  ;drink probs
  set prob_stay_and_drink 0.9
  set prob_move_to_dominant 0.9

  ;graze
  ;rest
  set prob_move_while_rest_dom 0.1
  set prob_move_while_rest_sub 0.1


  set direct_dist_threshold 0.45
  set GrassInfectionFactor 0.025


  reset-ticks

end

to setup-cows

    create-cows total-cows [
    set shape "cow"
    setxy random 99 + 1  random-ycor                                           ; sets cows to begin at random x coordinates betweeen 0 and 100 and random y-coordinates
    set size 6
    set dt_cow_source "not colonized"
    set part-susceptible false                                                  ;All of the cows start as susceptible or infected
    set time-since-infection 0                                                  ;begins counting once infected
    ifelse who = total-cows - 1                                                 ;sets the social status of the cow, the last cow created is the dominant cow of which the subordinates follow when resting and drinking
    [set role "dominant"
      set size 9]
    [set role "subordinate"]
                                                                                ; the below code allows the dominant cow to be one of the initially colonized individuals or not, depending upon the state of the boolean Dominant_Colonized_Initially global variable selected on the interface page
                                                                                ; If yes, then the colonized inidividuals are based on their who number or the dominant cow. If no, then its entirely based on their who numbers.
                                                                                ; Colonized cows red while non-colonized cows are black
    ifelse Dominant_Colonized_Initially?
     [set InitiallyColonizedWho total-cows - 1
     ifelse ((who < initial-number-colonized - 1) OR (role = "dominant")) [set I-status true set color red set SubI-status "infectious" set I-cause "initially colonized individual" set dt_cow_source "initially colonized individual" set shedamount (random-normal cowpat_conc shedvar) * 2000 set time-since-infection latency_period][ set I-status false set color black set I-cause "not colonized" set SubI-status "not colonized" ]]

    [set InitiallyColonizedWho initial-number-colonized - 1
    ifelse (who < initial-number-colonized)                                     ; sets some individuals as colonized and others as not based on the initial number set by the user and the who number
    [set I-status true set color red set I-cause "initially colonized individual" set SubI-status "infectious" set dt_cow_source "initially colonized individual" set shedamount (random-normal cowpat_conc shedvar) * 2000 set time-since-infection latency_period] ; this randomly allocates cows as infected initially or not.
    [set I-status false set color black set I-cause "not colonized" set SubI-status "not colonized"]]


  ]

  ifelse max-temp < 24 [set totaldailydefavg 11] [ set totaldailydefavg 14.3]    ;  This sets up the defecation rate for the first five hours before they start grazing based on
                                                                                 ; the previous day. If the max temp of the previous day is > 24, then we know that at least one of the periods they rested in the shade. If its lower than 24, than we know
                                                                                 ; that both rest periods were not under the trees.

end


to setup-patches                                                                 ; this sets up patches and patch criteria, including grass/weed ratio, patch size, trees, and water.
  let m2pacre 4047 ; square meters per acre
  let CellpA count patches / 20                                                  ; total number of patches/total acres; we can adjust the 20, if we want the field to be larger; 1116 cells per acre
  let gridsize m2pacre / CellpA                                                  ;this is the area in meters sqared per cell; 4047 is the square meters per acre; should come out to about 4 (3.62), so grid edges are about 2 meters long
  let sidelength sqrt (gridsize)                                                 ; 1.90 meters per side
  let radiusm sqrt (((lakesizeratio * lakesize * 2) * m2pacre)/ pi)                                              ; this gives the radius of a 2 acre circle; we want a half circle, so 1 acres.
  let radius radiusm / sidelength                                                ; this converts it into Netlogo units
  ask patches [
    set it_cows []                                                              ; this sets up a vector that keeps track of cows that shed in a patch
    if (distance patch lakex lakey <= radius)                                           ;creates a circlular pond about 2 acres in size; about 1/10 of entire pasture. Can be confirmed by counting water patches / total patches
    [set pcolor blue                                                            ;water patches set blue
      set  ptype "water"                                                        ;describe the patch as a water patch
      set waterdepth 0.5                                                        ;assuming 1 meter depth per water patch
      set watervolume waterdepth * gridsize                                     ; in cubic meters converted to liters patch E.coli section
      ]
    if (ptype != "water")
      [ifelse (random-float 1 < grassweedratio)                                    ;determines the  proportion of the remaining patches that will become grass or will become weeds
        [set pcolor 66
          set grass-height 5                                                    ;Sets initial grass height
          set ptype "grass"
               ]
        [set pcolor yellow                                                      ; This describes weeds
          set grass-height 0
          set ptype "weeds"]]
  ]

end

to   setup-trees
  create-trees numbertrees [                                                               ; this code creates trees, all starting at 0,0. They are currently placed at different distances and and angles from 0,0. I'm not sure why, but you have to refer to their number in reference to total cows

    set shape "tree"
    set color green
    set size 6

    move-to one-of patches with [ptype = "grass" OR ptype = "weeds"]

  ask patches in-radius shaderadius [                                                    ;Area of shade provided by trees is set.
      set pcolor grey + 3
      set ptype "shade"
     set grass-height 0]
  ]


end

;This is the activity schedule of cows,
;;Activity Schedule per hour
;sleep 0,1,2,3,4:
;graze 5,6,7 :
;drink 8,9:
;graze or rest 10
;rest 11 12
;drink 13,14:
;graze or rest 15
;rest 16, 17
;drink 18, 19:
;graze 20,21:
;sleep 22,23:


;;;;;;;;;;;               ;;;;;;;;;;;;;;;;;;;
;;;;;;;;;;;  Run Section  ;;;;;;;;;;;;;;;;;;;
;;;;;;;;;;;               ;;;;;;;;;;;;;;;;;;;
                                                                                     ; the model operates on a 10 minute time-step, but things in the model operate on an hourly basis.
to go                                                                                ; The "go" function encompasses all of the movement and disease transmission functions for the model.


  set Day floor( ticks / totalticks )                                                 ; Sets the value of day

  set Hour floor ((remainder ticks totalticks + 1)/ (totalticks / 24))                ;Note, because we are interested in an hourly time step but we want movements at a sub-level movement, have to add 1 to essentially consider the zero time point as the first 10 minute period.
  if (Hour = 24) [set Hour  0]                                                        ; resets Hour to 0 when it reaches 24
  set HourSec    (remainder ticks totalticks + 1 )/ (totalticks / 24)                 ; converts hours to a decimel
  if (HourSec = 24) [set HourSec  0]                                                  ; resets to an hour at hour 24

  temp-calculation                                                                    ; temp calculation submodel
  set avg-temp ((max-temp + min-temp) / 2)                                            ; Calculates the average temp for the day using the high and low for the day

                                                                                      ;This tells the colonize function to run once at the beginning of the day; and to put outputs out
  if Hoursec = 0 [ask cows [colonize]
                  within-simulation-outputs]                                          ; This runs the colonize function once at midnight
                                                                                      ; this says to reset all accumulated E coli
  if (Hoursec = 1) [ask cows [ set drinkvol 0 set Ecoli-IF 0 set Ecoli-D 0 set Ecoli-IW 0 set total-ecoli-units 0 set NewInfection 0 set DirectPrimaryInfect 0
                               set DirectSecondaryInfect 0 set WaterPrimaryInfect 0 set WaterSecondaryInfect 0 set GrazePrimaryInfect 0 set GrazeSecondaryInfect 0
                              if I-cause = "not colonized" [set dt_cow_source "not colonized" set it_cow_source_water "not colonized" set it_cow_source_grass "not colonized"]]]; Resets the values of Ecoli-IF, D , IW, and total to 0 at 1 am.

                                                                                       ; this sets the defecation expectation, based on whether they graze for 5, 6, or 7 hours, based on temperature. The idea is if Hour10temp is greater than 24 and max-temp is > 24, than they rested in both hours, so they grazed the least, and defecated the least.
  if (Hour = 5) [                                                                      ; If they grazed during hour 10 but not hour 15 they defecated a bit more, and if they grazed during both hours they defecated the most.
    ifelse (Hour10temp > 24 and max-temp > 24) [set totaldailydefavg 11]
      [ifelse Hour10temp < 24 and max-temp > 24 [ set totaldailydefavg 14.3] [set totaldailydefavg 17.59]]]


  if (Hour = 8 or Hour = 9 or Hour = 13 ;
    or Hour = 14  or Hour = 18 or Hour = 19 )
  [drink ]                                                                             ;Drinking at 8,9am, 1,2 pm and 6,7 pm;


  if (Hour >= 5 and Hour < 8)
    or (Hour >= 20 and Hour < 22)  ;
    [graze]                                                                           ;Grazing from 5,6,7am and 8, 9pm, otherwise resting or sleeping


   if (Hour >= 22 or Hour < 5)
      [sleep]                                                                         ;All sleeping time between 10pm-5am

      if (Hoursec = 10)                                                               ; This  establishes a patch known as the shade patch for hour 10, if they go to one for the 10 o'clock rest period
      [set shade-patch (one-of patches with [ptype = "shade"])]


    if (Hour = 10) [                                                                  ; This sets up the factorial criteria for hour 10; either they always graze, always rest in shade, or do either based on temperature
       if (TempDepRest = 1) [graze]                                                   ; This is a factorial option; always graze
       if (TempDepRest = 2 ) [rest]                                                   ; always rest under trees
       if (TempDepRest = 3) [                                                         ; temp-dependent rest/graze
       ifelse Tair > 24
        [rest]
        [graze]]
      ]


                                                                                     ; This sets up the factorial criteria for resting in hours 11 and 12. Either they always rest in place, always rest in shade, or do either based on temperature
  if (Hour = 11 or Hour = 12) [
    if (TempDepRest = 1) [rest2]
       if (TempDepRest = 2 ) [rest]
       if (TempDepRest = 3)
       [ifelse Tair > 24
        [rest]
        [rest2]]
       ]

                                                                                      ; This section establishes a new shade patch for hour 15, and sets up the same criteria for grazing/resting in hours 15,16,and17 as hour 10-12.
   if (Hoursec = 15)
      [set shade-patch (one-of patches with [ptype = "shade"])]


   if (Hour = 15) [
       if (TempDepRest = 1) [graze]
       if (TempDepRest = 2 ) [rest]
       if (TempDepRest = 3) [
      ifelse Tair > 24
        [rest]
        [graze]]]

  if (Hour = 16 or Hour = 17)[
 if (TempDepRest = 1) [rest2]
 if (TempDepRest = 2) [rest]
 if (TempDepRest = 3)
       [ifelse Tair > 24
        [rest]
        [rest2]]
   ]


  CalculateR0                                                                         ;R0 is calculated at the end of each day.
  ;;;;;;;;;;;;;
  tick
  if ticks = 8640 [stop]                                                              ; This is 60 days worth of ticks


end
                                                                                      ; Converts daily minimum and maximums to 10-minute temperatures using a modification of a function from Shaub 1991.

to temp-calculation
 if (Hoursec = 5)                                                                     ; The hourly temp conversion assumes that the lowest temp of the day occurs at 5 am, and uses the low and high point of day 1 for hours 0-9 (5 am- 2 pm), and the high point of day 1 and the low point of day 2 for hours 10-23(2pm-5am).
 [set min-temp min-temp2                                                              ; sets min-temp to the previously set min-temp2
  set max-temp file-read                                                              ; sets the max temp to the days max temp


  set min-temp2 file-read]                                                            ; sets min-temp2 to low for the next day

                                                                                      ;This sets the slope from the nadir to the zenith
  ifelse Hoursec >= 5  and Hoursec < 15                                               ;Note; this is is a slight alteration from the Schaub paper, as it uses a different denominators (14 instead of 13,and 10 instead of 9) to accomodate the decimal after the integer at the end of series.
  [set Tair (-(max-temp - min-temp) / 2 * cos((Hoursec - 5) * 180 / 10) + (max-temp + min-temp) / 2) ;This sets the temp for hour 5 through 15
   set Hour10Temp (-(max-temp - min-temp) / 2 * cos((10 - 5) * 180 / 10) + (max-temp + min-temp) / 2)  ]

  [ifelse Hoursec > 6

                                                                                      ;this sets the points from the zenith towards the nadir
                                                                                      ; this uses the max from the current day, and pertains to the slope after mid-day
    [set Tair ((max-temp - min-temp2) / 2 * cos((Hoursec - 15) * 180 / 14) + (max-temp + min-temp2) / 2)] ; this sets the temp for hours 15 thorough mid night #changed to 14 here

                                                                                      ;this sets the slope from the previous day to towards the low point
                                                                                      ;It uses the max from the previous day and the minimum from the current day.
    [set Tair ((max-temp - min-temp2) / 2 * cos((Hoursec + 24 - 15) * 180 / 14) + (max-temp + min-temp2) / 2)] ; this sets the temps from midnight through 5 in the morning; changed to 14 here
  ]

  set Twater 30.4 / (1 + e ^ (0.14 * (16.5 - Tair)))                                  ; this uses the Tair temp to set the Twater temp


end


;;;;;;;
;;;;;;;Movement Sub-Section
;;;;;;;


to drink                                                                                           ;Drinking behavior is split into dominant and subordinate behavior sections. Essentially, the subordinate cows follow the dominant cows to water.
                                                                                                   ;Once there, the dominant cow has a low chance of moving, and the subordinate cows have a low chance of moving in response to the dominant cow.

 ask cows [set shed-prob (totaldailydefavg / totalticks)]                                          ; this is the same for all movement activities; the probability of defecation is proportional to the total daily defecation/the total ticks for the day


   ask cows with [role = "dominant"]
    [ifelse random-float 1 < prob_nearest_patch                                                    ;  Sets which patches the dominant cow moves towards
      [set closest-water min-one-of patches with [ptype = "water"] [distance myself]]               ; Sets it to the nearest patch water 90% of the time, and a random water patch the rest of the time.
      [set closest-water one-of patches with [ptype = "water"]]

    ifelse ptype = "water"
      [if random-float 1 > prob_stay_and_drink  [move-random]]                                     ;If they are in water, there is 10% chance they move randomly according to the move-random submodel; see below.
                                                                                                   ;move-random is the general use submodel that dictates random movement behavior, and is employed in the grazing section as well
      [ifelse distance closest-water < 5                                                           ;If they aren't in water, they move toward the closet-water if its < 5 cells away

        [carefully [set heading towards closest-water                                              ; The carefully was put into avoid a run-time error in which the cow is already in exact same place as it's supposed to go.
          fd distance closest-water] []]

        [set heading towards closest-water fd 20]]                                                 ;If closest-water patch is farther than 5, it just sets the heading and starts moving towards it. The pace (20 paces) is fast because the cows its an assumed 10 minute period per time step, and cows can definitely walk 40 meters in 10 minutes

     if (I-status = false AND ptype = "water" AND pecoli-units_conc/l > 0) [                       ;To save comp time, it only keeps track of drinking for cows if they are uninfected, on water, and the patch has E. coli; they they drink based on temperature

     ;if (ptype = "water")
                                                ifelse TempDepDrink [set drinkvol ((33.51213 - 0.74978 * avg-temp + 0.05806 * avg-temp ^ 2)) / 30]
                                               [set drinkvol  ((33.51213 - 0.74978 * 20 + 0.05806 * 20 ^ 2 )/ 30)]
                                                                                                   ; drink volume is per day, spread over 36, 10 minute drinking segments over 3, 2-hour sessuins. Its set to 30 because it looks like it takes about 3-4 ticks for everybody to get to the water in the first drinking bout, and about 1 tick to get there on the subsequent ones. , so 36-4-1-1 = 30.
              indirect-transmission-water]                                                         ; see indirect-transmission submodel below


    if (shed-prob >= random-float 1) [                                                            ; Sheds if randomly generated number is less than shed probability
    shed ]  ;;;                                                                                   ; see Shed submodel below
    direct-transmission                                                                           ; Direct transmission can occur while drinking; see Direct-transmission submodel below
    update-cows]                                                                                  ; Updates epidemiological status; see update-cows submodel below

   ask cows with [role = "subordinate"]                                                            ; this dictates how subordinate cow drink behavior works
    [ifelse ptype = "water"                                                                        ; essentially, if they are at water, they have a 10% chance of moving; otherwise they stand still
      [if random-float 1 > prob_move_to_dominant [set heading heading + random 90 - 45  fd random-poisson 5 ]]                                    ; If they aren't at water, they head towards the dominant cow(with a 90% probability) with a bit of wiggle(30-15) in their heading.Otherwise, they move at random

     ; [let nearest-water min-one-of patches with [ptype = "water"] [distance myself]
      ;  carefully [set heading towards one-of cows with [role = "dominant"] + random 30 - 15        ; This "carefully" command was put in because a run-time error was being generated whenever a subordinate cow had the exact same XY coordinate as the dominant cow.
       ;   ifelse ((distance nearest-water) < 20) [fd distance nearest-water] [fd 20]] [fd 5]]                                                                           ; in this way, if a runtime error is generated, the cow just moves 10 fd in whatever heading they were going.


[carefully [set heading towards one-of cows with [role = "dominant"] + random 30 - 15        ; This "carefully" command was put in because a run-time error was being generated whenever a subordinate cow had the exact same XY coordinate as the dominant cow.
        fd 20] [fd 10]]


    if (I-status = false AND  ptype = "water" AND pecoli-units_conc/l > 0) [
      ifelse TempDepDrink   [set drinkvol ((23.90229 - 0.57093 * avg-temp + 0.04232 * avg-temp ^ 2) / 30)]
                                                   [set drinkvol ((23.90229 - 0.57093 * 20 + 0.04232 * 20 ^ 2 )/ 30)]
     indirect-transmission-water]


   if ( shed-prob >= random-float 1) [
    shed]
    direct-transmission update-cows]

   update-patches                                                                                 ;This keeps track of bacteriological decay in patches; see update-patches submodel below
end

to graze ; the graze submodel controls how they look for and consume graze; this is not influenced by social structure.
  graze-actions                                                                                   ; this submodel controls how grass is consumed; see below
  ask cows [
    set shed-prob (totaldailydefavg / totalticks)
    if (shed-prob >= random-float 1)
     [shed ]
      direct-transmission update-cows]
  update-patches
end

to graze-actions                                                                                   ; Specifies how much cows eat while grazing
    ask cows with [grass-height > 1][                                                              ; Cows can only graze on grass with height > 1


      ifelse random-float 1 > prob_move_new_patch [                                                ; Cows have a 50% chance of staying and eating at a location, or moving using grass-search
      ifelse (grass-height > 3) [set eat-amount random 3] [set eat-amount random 2 ]               ; if grass > 3 eat between 0-2, if its not, eat 0-1, the amount to eat-amount
      set grass-height grass-height - eat-amount                                                   ;adjusts grass-height at the patch to how much was eaten.
       indirect-transmission-graze]                                                                ; this submodel controls transmission via graze; see below
      [grass-search]                                                                               ; after they eat, they look for more grass using the graze-search submodel; see below
    ]
  ask cows with [grass-height < 1 OR ptype = "weeds"] [grass-search]  ;;Search for grass if on short grass or weeds
  ask cows with [ptype = "water"] [set heading towards min-one-of patches with [ptype = "grass"] [distance myself] fd 6] ; this makes it quickly move off of water during grazing hours. This doesn't need a carefully because it only applies to cows in water

end

to grass-search                                                                                   ; This submodel dictates that cows essentially look either in their immediate cone of vision for grass, and not finding any, moving around to look for it.
  carefully                                                                                       ;when searching for grass, a cow finds an edible patch within 1 patches and a viewing angle of 45 degrees, otherwise, if no patch exists it moves according to the move-random submodel
    [let grass one-of patches with [grass-height > 1] in-cone 1 45                                ;The carefully function is similar to ifelse, and was put in to avoid a run-time error.
      set heading towards grass
      fd distance grass]
    [move-random]
end

to move-random                                                                                   ; this submodel provides generalized random movement behavior

  set heading heading + random 90 - 45                                                           ; Takes previous heading and randomly shifts it between 45-90 degrees
      fd random-poisson 5                                                                        ;Amount moved is based on a random pull from the poisson distribution

end

to sleep                                                                                         ; the sleep function. While sleeping, cow don't move, but they can transmit. Cows and patches are updated once an hour.
ask cows [
set shed-prob (totaldailydefavg / totalticks)
 if (shed-prob >= random-float 1) [
    shed ]
direct-transmission
 update-cows]
    update-patches
end


to rest                                                                                            ; There are two rest submodels, rest and rest2. Rest results in shade-based resting, while rest2 results in resting in place
  rest-actions
  ask cows [set shed-prob (totaldailydefavg / totalticks)
    if (shed-prob >= random-float 1) [
    shed ]
    direct-transmission update-cows]
  update-patches
end

to rest-actions                                                                                   ;Rest-actions control rest behavior related to shade-resting; similar to drinking, it follows actions of dominant cow
  ask cows with [role = "dominant"]                                                               ;This references the shade patch selected in the "go" submodel above, depending on the hour of the day.
    [ifelse ptype != "shade"
      [ifelse distance shade-patch < 10                                                           ;If the dominant cow is not in the shade, and the shade patch is less than 10 patches away, it'll move toward the selected shade patch until it gets there
        [carefully [set heading towards shade-patch;                                               Otherwise it'll move towards the shade patch at a 10 minute cell/subtick rate; seems a bit slow but seems to work ok.
          fd distance shade-patch][]]                                                             ;The carefully is used here to avoid a run-time error.
        [set heading towards shade-patch
          fd 10]]
      [ifelse random-float 1 < prob_move_while_rest_dom                                           ;If theyare in the shade already, the dominant cow will most likely remain still, with a 10% chance of moving 2 cells
        [fd random 2 ]
        []
      ]
    ]
  ask cows with [role = "subordinate"]

     [ifelse ((distance shade-patch > 8) OR (ptype != "shade" AND distance shade-patch < 8))    ; this says if a subordinate cow is >8 meters away from the shade-patch OR if they are < 8 m and not in the shade, toward the dominant cow; otherwise they stay
    [carefully [set heading towards one-of cows with [role = "dominant"] + random 30 - 15       ; Carefully added to avoid a runtime error.
        fd random-poisson distance one-of cows with [role = "dominant"] - 2][]]
      [ifelse random-float 1 < prob_move_while_rest_sub                                          ;If they are in the shade, they have a 10% chance of moving 2, and 90% chance of staying still.
        [fd 2]
        []
      ]
    ]
end


to rest2                                                                                          ; This govern resting in place
 ; rest-actions
   ask cows [set shed-prob (totaldailydefavg / totalticks)
    if (shed-prob >= random-float 1) [
    shed ]
    if (random-float 1 < prob_move_while_rest_sub) [set heading random 360 fd 2]                  ; This behavior is similar to sleeping but they have a small chance(10%) of moving 2 spaces.
    direct-transmission update-cows]
  update-patches
end


to update-patches                                                                         ;This section updates patch characteristics at each time step.

    ask patches with [ptype = "grass"]
    [if grass-height < 5 [
    set grass-height grass-height * (1 + ((basegrowth) / (60 / tick-minutes))) ]]         ;This governs grass growth.

   ;;; Ecoli decay: this section is in three parts:
                                                                                          ;First, it uses the Q10 model to calculate a temperature dependent decay rate (k), with the format k= kr*Q10^(t-tref)/(10), with kr= first-order inactivation constant at ref temp(20degC), Q10 is the temperature sensitivity parameter, t= temperature, and tref=reference temperature(20, in this case).
                                                                                          ;Next, it uses the decay rate to calculate the proportion remaining per minute
                                                                                          ;Lastly, it raises the proportion remaining per minute to the tick-minutes-minutes for each activity to calculate a probability of survival per subtick unit for the activity.


                                                                                          ;The below calculates the daily thermal rate to be used in the Decay equation ( Ae^-rt)
  set decay-rate-manure manurecoef * manureQ10 ^ ( (Tair - 20) / 10 )                     ;Decay rates for E.coli in manure and water; Higher decay rate in manure than water. Martinez et al. need to look more closely at this make sure its correct.
  set decay-rate-water watercoef * waterQ10 ^ ( (Twater - 20) / 10 )                      ;Blaustein et al. 2013. We should probably change these, probably 1.548 for water, 0.388 for k20.

                                                                                          ;the below calculates the per tick survival rate. This is equivalent to (e^-rt)^(1/totalticks)
  set survival-per-minute-manure (e ^ (- decay-rate-manure / totalticks ))                ;proportion of decay per minute in manure
  set survival-per-minute-water  (e ^ (- decay-rate-water / totalticks ))                 ;proportion of decay per minute in water


  ask patches with [ptype = "grass" or ptype = "weeds" or ptype = "shade"]
    [set pecoli-units pecoli-units * survival-per-minute-manure                           ; Calculates E. coli units using degredation rate
     if pecoli-units < 1 [set pecoli-units 0]                                             ; Says to stop calculating E. coli when the value gets below 1.
     if pecoli-units = 0 AND ptype = "grass" AND cowpats_in_patch > 0 [set pcolor black]  ; This sets the color back to black to signify a cow pat is there, but not longer infectious
     ]


  ask patches with [ptype = "water"]    ;;ecoli dies in water
    [set pecoli-units_conc/l pecoli-units_conc/l * survival-per-minute-water              ;Calculates E. ecol units using water degredation rate
      if pecoli-units_conc/l < 0.001 [set pecoli-units_conc/l 0 ]                         ;Stops calculating E. coli if the value gets below 0.001.
      if pecoli-units_conc/l = 0 AND cowpats_in_patch > 0 [set pcolor black]]             ;this sets the color back to black to signify a cow pat is there, but no longer infectious.
end


;;;;;;;
;;;;;;;Disease Transmission Sub-Section                              ; In this section, defecations, transmission and uptake of E. coli units, and colonization is determined
;;;;;;;

to shed                                                              ; this function keeps track of the amount of cowpats produced by cows, per patch, and overall. It also specifies how much E.coli gets deposited on grass and in water with each defecation.
     set cowpats-total-wholesim cowpats-total-wholesim + 1           ;This is a global variable that keeps track of how many defecations overall there have been for the simulation
     set cowpats_in_patch cowpats_in_patch + 1                       ;This is a patch variable that keeps track of how many defecations there have been in a given patch
     set cowpats_by_cow  cowpats_by_cow  + 1                         ;This is a turtle variable that keeps track of of how many defecations there have been for a particular cow

     set pcolor black                                                ;If a cowpat is not-infectious, the patch turns black

   if SubI-status = "infectious"[
          set it_cows lput [who] of self it_cows                     ;If the cow is infectious, then assign the who number of the cow to be put at the end of the list (lput) of other infectious cows that have pooped in that patch
          if ptype = "grass"                                         ;If the cowpat is infectious, pecoli-units are set on grass, and pecoli-units_conc/l is set in water

    [set pecoli-units pecoli-units + shedamount  ]            ; This is based on the CFU/g, and assuming a 2000 g cow pie.
          if ptype = "water" [
          set pecoli-units_conc/l pecoli-units_conc/l + (shedamount / (watervolume * 1000)) ]   ; This calculates the concentration of ecoli cells per cubic cell in CFU's per liter; this assumes a 0.5 liter depth.
            set cowpats_contaminated cowpats_contaminated + 1
            set pcolor red
  ]


end

;;; TRANSMISSION SECTION


to direct-transmission                                                                                   ;Transmission from cow to cow. This can only occur if a colonized cow is within a threshold of a non-colonized cow. Can potentially vary the threshold.
      carefully [                                                                                        ;this was added so that if no cows have infections at all, it doesn't throw an error, it just keeps moving
      ifelse I-status = false [                                                                          ;this makes it transmission can only go in one direction, from infectious to non-infectous individuals
    if (count cows with [I-status = TRUE] in-radius direct_dist_threshold > 0) [
       set Ecoli-D Ecoli-D + random-poisson (exp(random-normal logmean-cfu-pos logsd-cfu-pos))           ; this uses a lognormal poisson distribution to determine the amount of CFU's transferred from a cow on a given contact.
        set dt_cow_source [who] of min-one-of other cows with [I-status = TRUE] [distance myself]]] []]  ; This keeps track of which cow spread infections by assuming that the closest infectious cow contributed the bacteria that's accumulated.
        []                                                                                               ; as the chances of multiple cows contributing bacteria to a given cow over the course of the day increases, it becomes harder to keep track who actually
                                                                                                         ; caused an infection. However, for its a reasonable way to do it in the infectious period of the preliminary infected individual.
end

                                                                                                              ;Indirect transmission occurs between grass and water.
to indirect-transmission-graze
  if I-status = false [                                                                                       ; a cow only takes up E. coli if its uninfected
   set Ecoli-IF Ecoli-IF + (pecoli-units * (eat-amount / (eat-amount + grass-height)) * GrassInfectionFactor) ; This assumes that the ecoli transmitted by grazing is proportional to the amount of grass eaten at the site * a grassinfectionfactor(0.01), reduces the chances of taking in E.coli
   ask self [carefully [let firstpooper1 item 0 it_cows                                                       ; This code keeps track of the first cow to shed an infectious cowpat into grass. It grabs the first item from it_cows and assigns it to firstpooper. Then it assigns that to it_cow_source_grass, a global variable.
                        set it_cow_source_grass firstpooper1] []]]                                            ; I tried tp just assigned it directly, but for some reason I have to put it out first, and make it its own temporary variable.

end

to indirect-transmission-water
 ; if I-status = false [                                                                                       ; Uses same idea as above, but with water
     set Ecoli-IW Ecoli-IW + (drinkvol * pecoli-units_conc/l)
      ask self [carefully [let firstpooper2 item 0 it_cows
                        set it_cow_source_water firstpooper2] []]

end

;;;COLONIZATION SECTION


to colonize                                                       ; This model govern whether a cow is colonized and keeps track of transmission pathway.
                                                                  ;The total amount of E.coli ingested over the course of the day is put into a saturation function where an amount of E.coli need to produce an infection is used to compute a probability of infection.

if I-status = false [                                             ; only applies to uninfected cows
set total-ecoli-units Ecoli-D + Ecoli-IF + Ecoli-IW               ; sums the E.coli accumulated from both the direct and indirect tranmission pathways
if total-ecoli-units > 0 [                                        ; if its greater than zero, it calculates the proportions of each route
let propEcoli-D Ecoli-D / total-ecoli-units
let propEcoli-IF Ecoli-IF / total-ecoli-units
let propEcoli-IW Ecoli-IW / total-ecoli-units
                                                                  ; This section determines colonization in first partly susceptible and then fully susceptible cows by evaluating the saturation function against a random value to determine colonization
                                                                  ; For cows determined to be colonized, it changes their I-status, sets them as "Latent", and increases the NewInfection counter. It also keeps track of
                                                                  ; transmission pathway by looking at what pathway contributed the majority of E.coli to the infection and increases those counters as well.
    if (part-susceptible = TRUE AND total-ecoli-units > 0)
                                                                  ; This is the saturation function for secondary colonizations
    [ if random-float 1  < (total-ecoli-units / (inoculation_threshold * secondary-colonization-factor + total-ecoli-units))
        [set I-status true
        set SubI-status "Latent"
        set shedamount (random-normal cowpat_conc shedvar) * 2000
        set NewInfection NewInfection + 1
        if (propEcoli-D > propEcoli-IF AND propEcoli-D > propEcoli-IW) [ set I-cause "Majority Direct with partial-susceptibility" set DirectSecondaryInfect DirectSecondaryInfect + 1]
        if (propEcoli-IF > propEcoli-IW AND propEcoli-IF > propEcoli-D) [ set I-cause "Majority Indirect Food with partial-susceptibility" set GrazeSecondaryInfect GrazeSecondaryInfect + 1]
        if (propEcoli-IW > propEcoli-IF AND propEcoli-IW > propEcoli-D) [set I-cause "Majority Indirect Water with partial-susceptibility" set WaterSecondaryInfect WaterSecondaryInfect + 1]]
    ]
    if (part-susceptible = FALSE AND total-ecoli-units > 0)       ; This is the saturation function for primary colonizations
    [if random-float 1 < (total-ecoli-units / (inoculation_threshold + total-ecoli-units)) ;
            [set I-status true
             set SubI-status "Latent"
             set shedamount (random-normal cowpat_conc shedvar) * 2000
             set NewInfection NewInfection + 1
             if (propEcoli-D > propEcoli-IF AND propEcoli-D > propEcoli-IW) [ set I-cause "Majority Direct" set DirectPrimaryInfect DirectPrimaryInfect + 1]
             if (propEcoli-IF > propEcoli-IW AND propEcoli-IF > propEcoli-D) [ set I-cause "Majority Indirect Food" set GrazePrimaryInfect GrazePrimaryInfect + 1 ]
             if (propEcoli-IW > propEcoli-IF AND propEcoli-IW > propEcoli-D) [set I-cause "Majority Indirect Water" set WaterPrimaryInfect WaterPrimaryInfect + 1 ]]

]]]
end

to update-cows                                                                                ;This submodel keeps track of individual cows epidemiological status, including if they uninfected, infected, Laten, infectious, or recovered.
   if I-status [ set time-since-infection time-since-infection + 1 / totalticks               ;This sets the time since infection terms of numbers of days.
   if SubI-status = "Latent" [ set color orange ]                                             ; Infected cows in latent status are set to orange
   if SubI-status = "infectious" [
      if time-since-infection > latency_period [
        set shedamount shedamount * exp(- shedvartimevar * (time-since-infection / totalticks))]]
   if time-since-infection > latency_period [ set SubI-status "infectious" set color red]]    ; Once they pass the latency period, they are set to infectious and turned red.
   if (count cows with [I-status]) > max-cows-colonized                                       ;This updates the max cows infected #.
    [set max-cows-colonized (count cows with [I-status])]
    recover                                                                                   ;see the recover submodel below
end

to recover                                                                                    ;This submodel governs recovery status
  if time-since-infection >= recover-time + latency_period [                                                    ; If time since infection exceeds the recover time than an infected cow recovers
    set I-status false
    set I-cause "recovered: not colonized"                                                    ; recovered cow statuses, part-susceptable status,and color(white) are set.
    set subi-status "recovered: not colonized"
    set color white
    set part-susceptible true
    set time-since-infection 0
    set dt_cow_source "not colonized"
    ]
end


to within-simulation-outputs                                                                ; this submodel specifies the outputs to grabbed at the end of every day(144 tick period)
                                                                                            ;These are prevalence measures(cumulative current infections)
  set TotalColonized lput (count cows with [I-status]) TotalColonized
  set DirectPrimary lput (count cows with [I-cause = "Majority Direct"]) DirectPrimary
  set WaterPrimary lput (count cows with [I-cause = "Majority Indirect Water"]) WaterPrimary
  set GrazePrimary lput (count cows with [I-cause = "Majority Indirect Food"] ) GrazePrimary
  set DirectSecondary lput (count cows with [I-cause = "Majority Direct with partial-susceptibility"]) DirectSecondary
  set WaterSecondary lput (count cows with [I-cause = "Majority Indirect Water with partial-susceptibility"]) WaterSecondary
  set GrazeSecondary lput (count cows with [I-cause = "Majority Indirect Food with partial-susceptibility"]) GrazeSecondary


  set NewInfectionList lput (NewInfection) NewInfectionList                                ; These are incidence measures(new infections per day)
  set NewDirectPrimaryList lput (DirectPrimaryInfect) NewDirectPrimaryList
  set NewWaterPrimaryList lput (WaterPrimaryInfect) NewWaterPrimaryList
  set NewGrazePrimaryList lput (GrazePrimaryInfect) NewGrazePrimaryList
  set NewDirectSecondaryList lput (DirectSecondaryInfect) NewDirectSecondaryList
  set NewWaterSecondaryList lput (WaterSecondaryInfect) NewWaterSecondaryList
  set NewGrazeSecondaryList lput (GrazeSecondaryInfect) NewGrazeSecondaryList

end


to CalculateR0                                                                              ;This submodel keeps track of the # of new infections caused by the initially infected individual during its infectious period
                                                                                            ;cows are only counted towards R0 if their infected with a primary infection, and the bacteria ultimately came
                                                                                            ;from the index individual, even it came from water, graze, or via direct means.
   if ([i-status] of cow InitiallyColonizedWho  and [part-susceptible = FALSE] of cow InitiallyColonizedWho) [
  set R0

                count cows with
                [i-status = TRUE AND dt_cow_source != "initially colonized individual" AND part-susceptible = FALSE AND (
                dt_cow_source = InitiallyColonizedWho OR
                it_cow_source_grass = InitiallyColonizedWho OR
                 it_cow_source_water = InitiallyColonizedWho
                   )]]
end
@#$#@#$#@
GRAPHICS-WINDOW
210
17
571
799
-1
-1
3.5
1
10
1
1
1
0
0
0
1
0
100
-110
110
0
0
1
ticks
30.0

BUTTON
0
65
67
98
NIL
setup
NIL
1
T
OBSERVER
NIL
NIL
NIL
NIL
1

BUTTON
69
65
138
98
NIL
go
T
1
T
OBSERVER
NIL
NIL
NIL
NIL
0

SLIDER
1
100
139
133
total-cows
total-cows
1
50
25.0
1
1
cows
HORIZONTAL

MONITOR
723
148
853
193
Average Grass Height per Patch
sum [grass-height] of patches with [ptype = \"grass\"] /  (count patches with [ptype = \"grass\"])
5
1
11

MONITOR
723
96
896
141
Average Manure per Cow per Day
cowpats-total-wholesim / (total-cows * (ticks / 144))
2
1
11

MONITOR
780
34
846
79
Hour
Hour
17
1
11

MONITOR
698
33
775
78
Day Number
floor (ticks / totalticks)
17
1
11

MONITOR
593
93
682
138
Number Infected
count cows with [I-status]
17
1
11

SLIDER
1
135
139
168
initial-number-colonized
initial-number-colonized
0
total-cows
1.0
1
1
NIL
HORIZONTAL

PLOT
1000
48
1489
212
Temperature
Hour
Temperature
0.0
25.0
0.0
10.0
true
true
"" ""
PENS
"Ambient" 1.0 0 -16777216 true "" "plot Tair"
"Water" 1.0 0 -14070903 true "" "plot Twater"

PLOT
1001
218
1438
460
Daily Bacterial Survival Rates
NIL
NIL
0.0
10.0
0.0
1.0
true
false
"" ""
PENS
"default" 1.0 0 -15040220 true "" "plot (e ^ (- decay-rate-manure))"
"pen-1" 1.0 0 -14070903 true "" "plot (e ^ (- decay-rate-water ))"

PLOT
589
250
988
439
Infection Types
Hours
NIL
0.0
25.0
0.0
10.0
true
true
"" ""
PENS
"Direct" 1.0 0 -16777216 true "" "plot count cows with [I-cause = \"Majority Direct\"]"
"Food" 1.0 0 -14439633 true "" "plot count cows with [I-cause = \"Majority Indirect Food\"]"
"Water" 1.0 0 -13345367 true "" "plot count cows with [ I-cause = \"Majority Indirect Water\"]"
"Direct_Secondary" 1.0 0 -723837 true "" "plot count cows with [ I-cause = \"Majority Direct with partial-susceptibility\" ]"
"Food_Secondary" 1.0 0 -2674135 true "" "plot count cows with [ I-cause = \"Majority Indirect Food with partial-susceptibility\"]"
"Water_Secondary" 1.0 0 -2064490 true "" "plot count cows with [ I-cause = \"Majority Indirect Water with partial-susceptibility\"]"

SWITCH
3
441
191
474
Dominant_Colonized_Initially?
Dominant_Colonized_Initially?
1
1
-1000

PLOT
590
447
988
647
Prevalence
NIL
NIL
0.0
10.0
0.0
1.0
true
true
"" ""
PENS
"Prevalence" 1.0 0 -16777216 true "" "plot ((count cows with [I-status]) / count cows)"
"Secondary Infection " 1.0 0 -2674135 true "" "plot ((count cows with [part-susceptible = TRUE AND I-status = TRUE] )/ count cows)"
"Primary Infection" 1.0 0 -14070903 true "" "plot ((count cows with [part-susceptible = FALSE AND I-status = TRUE]) / count cows)"

BUTTON
52
186
131
219
Go Once
go
NIL
1
T
OBSERVER
NIL
NIL
NIL
NIL
1

MONITOR
592
38
649
83
NIL
R0
17
1
11

TEXTBOX
11
288
200
428
Constant Temps:\nConstant_20C\nConstant_24C_below_rest_threshold\nConstant_25C_above_rest_threshold\nConstant_30C\n\nVariable Temps:\nCombine \"AprilMay\", \"JulyAugust\", or \"OctoberNovember\" with 2002-2016; \nExample: AprilMay2002
11
0.0
1

MONITOR
851
32
910
77
HourSec
HourSec
17
1
11

TEXTBOX
10
591
160
647
Input for TempDepRest:\n1-Cool\n2-Warm\n3-Dep
11
0.0
1

SWITCH
6
663
141
696
TempDepDrink
TempDepDrink
0
1
-1000

CHOOSER
7
535
145
580
TempDepRest
TempDepRest
1 2 3
2

INPUTBOX
6
227
166
287
TempFile
Constant_20C
1
0
String

BUTTON
2
26
88
59
pre-setup
pre-setup
NIL
1
T
OBSERVER
NIL
NIL
NIL
NIL
1

MONITOR
593
149
696
194
Incidence Count
sum NewInfectionList
17
1
11

TEXTBOX
7
476
157
518
On will start simulation with the dominant individual as the initially colonized individual. 
11
0.0
1

TEXTBOX
10
705
160
761
On will make drinking behavior dependent upon temperature. Off will make drinking behavior constant. 
11
0.0
1

@#$#@#$#@
## E. coli transmission dynamics in cows

This is a model of E. coli colonization of a population of cows in a pasture.In the model, cows wander around inside a field, graze on grass, drink from a pond, rest around shade trees, and sleep. The model operates on a 10 min time-step, with each of the above activities allocated to certain hours of the day, and with some activities dependent upon the temperature. 

The model used in Dawson et al. (2018) used NetLogo version 5.3.1 in order to use the version of NetLogo installed on the North Carolina State University High Performance Computing Server. However, this version (in NetLogo version 6.0) functions identically to the as the 5.3.1 model.    

For a complete description, see Supplmental materials (S1): Model Overview, Design Concepts, and Details section of Dawson et al.(2018): Investigating behavioral drivers of seasonal Shiga-toxigenic Escherichia coli (STEC)  patterns in grazing cattle using an agent-based model.


### Operating instructions 
For the model operate, a temperature file containing minimum and maximum temperature values for each day of the simulation must be supplied in a text file in the same folder in which the model is located. A set of constant temperatures, along with temperatures containing variable temperatures for Spring, Summer, and Fall months from 2002-2011 are included in Supplemental Materials S4. 

To run the model, first push the "pre-setup" button, which loads the conditions necessary for setup. Then press the "setup" button. This feature was specifically put in place in order to facilitate different parameter specifications using RNetLogo. An example R script can be found supplemental materials S4 as well.  


## CREDITS AND REFERENCES

This model was initially created as a project by a group of REU's in the lab of Dr. Cristina Lanzas during the summer of 2013, and was later modified by Drs. Shi Chen and Daniel Dawson.
@#$#@#$#@
default
true
0
Polygon -7500403 true true 150 5 40 250 150 205 260 250

airplane
true
0
Polygon -7500403 true true 150 0 135 15 120 60 120 105 15 165 15 195 120 180 135 240 105 270 120 285 150 270 180 285 210 270 165 240 180 180 285 195 285 165 180 105 180 60 165 15

arrow
true
0
Polygon -7500403 true true 150 0 0 150 105 150 105 293 195 293 195 150 300 150

box
false
0
Polygon -7500403 true true 150 285 285 225 285 75 150 135
Polygon -7500403 true true 150 135 15 75 150 15 285 75
Polygon -7500403 true true 15 75 15 225 150 285 150 135
Line -16777216 false 150 285 150 135
Line -16777216 false 150 135 15 75
Line -16777216 false 150 135 285 75

bug
true
0
Circle -7500403 true true 96 182 108
Circle -7500403 true true 110 127 80
Circle -7500403 true true 110 75 80
Line -7500403 true 150 100 80 30
Line -7500403 true 150 100 220 30

butterfly
true
0
Polygon -7500403 true true 150 165 209 199 225 225 225 255 195 270 165 255 150 240
Polygon -7500403 true true 150 165 89 198 75 225 75 255 105 270 135 255 150 240
Polygon -7500403 true true 139 148 100 105 55 90 25 90 10 105 10 135 25 180 40 195 85 194 139 163
Polygon -7500403 true true 162 150 200 105 245 90 275 90 290 105 290 135 275 180 260 195 215 195 162 165
Polygon -16777216 true false 150 255 135 225 120 150 135 120 150 105 165 120 180 150 165 225
Circle -16777216 true false 135 90 30
Line -16777216 false 150 105 195 60
Line -16777216 false 150 105 105 60

car
false
0
Polygon -7500403 true true 300 180 279 164 261 144 240 135 226 132 213 106 203 84 185 63 159 50 135 50 75 60 0 150 0 165 0 225 300 225 300 180
Circle -16777216 true false 180 180 90
Circle -16777216 true false 30 180 90
Polygon -16777216 true false 162 80 132 78 134 135 209 135 194 105 189 96 180 89
Circle -7500403 true true 47 195 58
Circle -7500403 true true 195 195 58

circle
false
0
Circle -7500403 true true 0 0 300

circle 2
false
0
Circle -7500403 true true 0 0 300
Circle -16777216 true false 30 30 240

cow
false
0
Polygon -7500403 true true 200 193 197 249 179 249 177 196 166 187 140 189 93 191 78 179 72 211 49 209 48 181 37 149 25 120 25 89 45 72 103 84 179 75 198 76 252 64 272 81 293 103 285 121 255 121 242 118 224 167
Polygon -7500403 true true 73 210 86 251 62 249 48 208
Polygon -7500403 true true 25 114 16 195 9 204 23 213 25 200 39 123

cow-sleep
false
0
Polygon -7500403 true true 285 195 285 210 210 210 180 195 165 195 105 195 135 210 135 225 60 210 45 195 37 164 25 135 25 104 45 87 103 99 179 90 198 91 252 79 272 96 293 118 285 136 255 136 242 133 225 180
Polygon -7500403 true true 30 105 16 180 9 189 23 198 25 185 39 108

cylinder
false
0
Circle -7500403 true true 0 0 300

dot
false
0
Circle -7500403 true true 90 90 120

face happy
false
0
Circle -7500403 true true 8 8 285
Circle -16777216 true false 60 75 60
Circle -16777216 true false 180 75 60
Polygon -16777216 true false 150 255 90 239 62 213 47 191 67 179 90 203 109 218 150 225 192 218 210 203 227 181 251 194 236 217 212 240

face neutral
false
0
Circle -7500403 true true 8 7 285
Circle -16777216 true false 60 75 60
Circle -16777216 true false 180 75 60
Rectangle -16777216 true false 60 195 240 225

face sad
false
0
Circle -7500403 true true 8 8 285
Circle -16777216 true false 60 75 60
Circle -16777216 true false 180 75 60
Polygon -16777216 true false 150 168 90 184 62 210 47 232 67 244 90 220 109 205 150 198 192 205 210 220 227 242 251 229 236 206 212 183

fish
false
0
Polygon -1 true false 44 131 21 87 15 86 0 120 15 150 0 180 13 214 20 212 45 166
Polygon -1 true false 135 195 119 235 95 218 76 210 46 204 60 165
Polygon -1 true false 75 45 83 77 71 103 86 114 166 78 135 60
Polygon -7500403 true true 30 136 151 77 226 81 280 119 292 146 292 160 287 170 270 195 195 210 151 212 30 166
Circle -16777216 true false 215 106 30

flag
false
0
Rectangle -7500403 true true 60 15 75 300
Polygon -7500403 true true 90 150 270 90 90 30
Line -7500403 true 75 135 90 135
Line -7500403 true 75 45 90 45

flower
false
0
Polygon -10899396 true false 135 120 165 165 180 210 180 240 150 300 165 300 195 240 195 195 165 135
Circle -7500403 true true 85 132 38
Circle -7500403 true true 130 147 38
Circle -7500403 true true 192 85 38
Circle -7500403 true true 85 40 38
Circle -7500403 true true 177 40 38
Circle -7500403 true true 177 132 38
Circle -7500403 true true 70 85 38
Circle -7500403 true true 130 25 38
Circle -7500403 true true 96 51 108
Circle -16777216 true false 113 68 74
Polygon -10899396 true false 189 233 219 188 249 173 279 188 234 218
Polygon -10899396 true false 180 255 150 210 105 210 75 240 135 240

house
false
0
Rectangle -7500403 true true 45 120 255 285
Rectangle -16777216 true false 120 210 180 285
Polygon -7500403 true true 15 120 150 15 285 120
Line -16777216 false 30 120 270 120

leaf
false
0
Polygon -7500403 true true 150 210 135 195 120 210 60 210 30 195 60 180 60 165 15 135 30 120 15 105 40 104 45 90 60 90 90 105 105 120 120 120 105 60 120 60 135 30 150 15 165 30 180 60 195 60 180 120 195 120 210 105 240 90 255 90 263 104 285 105 270 120 285 135 240 165 240 180 270 195 240 210 180 210 165 195
Polygon -7500403 true true 135 195 135 240 120 255 105 255 105 285 135 285 165 240 165 195

line
true
0
Line -7500403 true 150 0 150 300

line half
true
0
Line -7500403 true 150 0 150 150

pentagon
false
0
Polygon -7500403 true true 150 15 15 120 60 285 240 285 285 120

person
false
0
Circle -7500403 true true 110 5 80
Polygon -7500403 true true 105 90 120 195 90 285 105 300 135 300 150 225 165 300 195 300 210 285 180 195 195 90
Rectangle -7500403 true true 127 79 172 94
Polygon -7500403 true true 195 90 240 150 225 180 165 105
Polygon -7500403 true true 105 90 60 150 75 180 135 105

plant
false
0
Rectangle -7500403 true true 135 90 165 300
Polygon -7500403 true true 135 255 90 210 45 195 75 255 135 285
Polygon -7500403 true true 165 255 210 210 255 195 225 255 165 285
Polygon -7500403 true true 135 180 90 135 45 120 75 180 135 210
Polygon -7500403 true true 165 180 165 210 225 180 255 120 210 135
Polygon -7500403 true true 135 105 90 60 45 45 75 105 135 135
Polygon -7500403 true true 165 105 165 135 225 105 255 45 210 60
Polygon -7500403 true true 135 90 120 45 150 15 180 45 165 90

sheep
false
15
Circle -1 true true 203 65 88
Circle -1 true true 70 65 162
Circle -1 true true 150 105 120
Polygon -7500403 true false 218 120 240 165 255 165 278 120
Circle -7500403 true false 214 72 67
Rectangle -1 true true 164 223 179 298
Polygon -1 true true 45 285 30 285 30 240 15 195 45 210
Circle -1 true true 3 83 150
Rectangle -1 true true 65 221 80 296
Polygon -1 true true 195 285 210 285 210 240 240 210 195 210
Polygon -7500403 true false 276 85 285 105 302 99 294 83
Polygon -7500403 true false 219 85 210 105 193 99 201 83

square
false
0
Rectangle -7500403 true true 30 30 270 270

square 2
false
0
Rectangle -7500403 true true 30 30 270 270
Rectangle -16777216 true false 60 60 240 240

star
false
0
Polygon -7500403 true true 151 1 185 108 298 108 207 175 242 282 151 216 59 282 94 175 3 108 116 108

target
false
0
Circle -7500403 true true 0 0 300
Circle -16777216 true false 30 30 240
Circle -7500403 true true 60 60 180
Circle -16777216 true false 90 90 120
Circle -7500403 true true 120 120 60

tree
false
0
Circle -7500403 true true 118 3 94
Rectangle -6459832 true false 120 195 180 300
Circle -7500403 true true 65 21 108
Circle -7500403 true true 116 41 127
Circle -7500403 true true 45 90 120
Circle -7500403 true true 104 74 152

triangle
false
0
Polygon -7500403 true true 150 30 15 255 285 255

triangle 2
false
0
Polygon -7500403 true true 150 30 15 255 285 255
Polygon -16777216 true false 151 99 225 223 75 224

truck
false
0
Rectangle -7500403 true true 4 45 195 187
Polygon -7500403 true true 296 193 296 150 259 134 244 104 208 104 207 194
Rectangle -1 true false 195 60 195 105
Polygon -16777216 true false 238 112 252 141 219 141 218 112
Circle -16777216 true false 234 174 42
Rectangle -7500403 true true 181 185 214 194
Circle -16777216 true false 144 174 42
Circle -16777216 true false 24 174 42
Circle -7500403 false true 24 174 42
Circle -7500403 false true 144 174 42
Circle -7500403 false true 234 174 42

turtle
true
0
Polygon -10899396 true false 215 204 240 233 246 254 228 266 215 252 193 210
Polygon -10899396 true false 195 90 225 75 245 75 260 89 269 108 261 124 240 105 225 105 210 105
Polygon -10899396 true false 105 90 75 75 55 75 40 89 31 108 39 124 60 105 75 105 90 105
Polygon -10899396 true false 132 85 134 64 107 51 108 17 150 2 192 18 192 52 169 65 172 87
Polygon -10899396 true false 85 204 60 233 54 254 72 266 85 252 107 210
Polygon -7500403 true true 119 75 179 75 209 101 224 135 220 225 175 261 128 261 81 224 74 135 88 99

wheel
false
0
Circle -7500403 true true 3 3 294
Circle -16777216 true false 30 30 240
Line -7500403 true 150 285 150 15
Line -7500403 true 15 150 285 150
Circle -7500403 true true 120 120 60
Line -7500403 true 216 40 79 269
Line -7500403 true 40 84 269 221
Line -7500403 true 40 216 269 79
Line -7500403 true 84 40 221 269

wolf
false
0
Polygon -16777216 true false 253 133 245 131 245 133
Polygon -7500403 true true 2 194 13 197 30 191 38 193 38 205 20 226 20 257 27 265 38 266 40 260 31 253 31 230 60 206 68 198 75 209 66 228 65 243 82 261 84 268 100 267 103 261 77 239 79 231 100 207 98 196 119 201 143 202 160 195 166 210 172 213 173 238 167 251 160 248 154 265 169 264 178 247 186 240 198 260 200 271 217 271 219 262 207 258 195 230 192 198 210 184 227 164 242 144 259 145 284 151 277 141 293 140 299 134 297 127 273 119 270 105
Polygon -7500403 true true -1 195 14 180 36 166 40 153 53 140 82 131 134 133 159 126 188 115 227 108 236 102 238 98 268 86 269 92 281 87 269 103 269 113

x
false
0
Polygon -7500403 true true 270 75 225 30 30 225 75 270
Polygon -7500403 true true 30 75 75 30 270 225 225 270
@#$#@#$#@
NetLogo 6.0.4
@#$#@#$#@
@#$#@#$#@
@#$#@#$#@
<experiments>
  <experiment name="cowvariance" repetitions="50" runMetricsEveryStep="false">
    <setup>setup</setup>
    <go>go</go>
    <metric>#cows-infected</metric>
    <metric>direct-infected</metric>
    <metric>water-infected</metric>
    <metric>#patches-ecoli</metric>
    <metric>pecoli-shed-count</metric>
    <metric>mean-patch-ecoli</metric>
    <metric>mean-pecoli-amount</metric>
    <metric>clustering-index</metric>
    <metric>timer</metric>
    <enumeratedValueSet variable="total-cows">
      <value value="200"/>
    </enumeratedValueSet>
  </experiment>
  <experiment name="ratevariance" repetitions="500" runMetricsEveryStep="false">
    <setup>setup</setup>
    <go>go</go>
    <timeLimit steps="720"/>
    <metric>#cows-infected</metric>
    <metric>direct-infected</metric>
    <metric>water-infected</metric>
    <metric>timer</metric>
    <enumeratedValueSet variable="total-cows">
      <value value="25"/>
    </enumeratedValueSet>
    <enumeratedValueSet variable="direct-rate">
      <value value="0.85"/>
    </enumeratedValueSet>
    <enumeratedValueSet variable="indirect-param">
      <value value="8"/>
    </enumeratedValueSet>
  </experiment>
  <experiment name="seasonalityapril" repetitions="250" runMetricsEveryStep="false">
    <setup>setup</setup>
    <go>go</go>
    <timeLimit steps="720"/>
    <metric>#cows-infected</metric>
    <metric>direct-infected</metric>
    <metric>water-infected</metric>
    <metric>#patches-ecoli</metric>
    <metric>mean-patch-ecoli</metric>
    <metric>mean-pecoli-amount</metric>
    <metric>timer</metric>
    <enumeratedValueSet variable="monthfile">
      <value value="&quot;april&quot;"/>
    </enumeratedValueSet>
    <steppedValueSet variable="yearfile" first="2007" step="1" last="2012"/>
  </experiment>
  <experiment name="seasonalityjuly" repetitions="30" runMetricsEveryStep="false">
    <setup>setup</setup>
    <go>go</go>
    <timeLimit steps="720"/>
    <metric>#cows-infected</metric>
    <metric>direct-infected</metric>
    <metric>water-infected</metric>
    <metric>#patches-ecoli</metric>
    <metric>mean-patch-ecoli</metric>
    <metric>mean-pecoli-amount</metric>
    <metric>timer</metric>
    <enumeratedValueSet variable="monthfile">
      <value value="&quot;july&quot;"/>
    </enumeratedValueSet>
    <enumeratedValueSet variable="yearfile">
      <value value="2010"/>
    </enumeratedValueSet>
  </experiment>
  <experiment name="seasonalitymay" repetitions="250" runMetricsEveryStep="false">
    <setup>setup</setup>
    <go>go</go>
    <timeLimit steps="720"/>
    <metric>#cows-infected</metric>
    <metric>direct-infected</metric>
    <metric>water-infected</metric>
    <metric>#patches-ecoli</metric>
    <metric>mean-patch-ecoli</metric>
    <metric>mean-pecoli-amount</metric>
    <metric>timer</metric>
    <enumeratedValueSet variable="monthfile">
      <value value="&quot;may&quot;"/>
    </enumeratedValueSet>
    <steppedValueSet variable="yearfile" first="2003" step="1" last="2012"/>
  </experiment>
  <experiment name="seasonalityjune" repetitions="250" runMetricsEveryStep="false">
    <setup>setup</setup>
    <go>go</go>
    <timeLimit steps="720"/>
    <metric>#cows-infected</metric>
    <metric>direct-infected</metric>
    <metric>water-infected</metric>
    <metric>#patches-ecoli</metric>
    <metric>mean-patch-ecoli</metric>
    <metric>mean-pecoli-amount</metric>
    <metric>timer</metric>
    <enumeratedValueSet variable="monthfile">
      <value value="&quot;june&quot;"/>
    </enumeratedValueSet>
    <steppedValueSet variable="yearfile" first="2003" step="1" last="2012"/>
  </experiment>
  <experiment name="seasonalityjuly2" repetitions="33" runMetricsEveryStep="false">
    <setup>setup</setup>
    <go>go</go>
    <timeLimit steps="720"/>
    <metric>#cows-infected</metric>
    <metric>direct-infected</metric>
    <metric>water-infected</metric>
    <metric>#patches-ecoli</metric>
    <metric>mean-patch-ecoli</metric>
    <metric>mean-pecoli-amount</metric>
    <metric>timer</metric>
    <enumeratedValueSet variable="monthfile">
      <value value="&quot;july&quot;"/>
    </enumeratedValueSet>
    <enumeratedValueSet variable="yearfile">
      <value value="2003"/>
    </enumeratedValueSet>
  </experiment>
  <experiment name="experiment" repetitions="250" runMetricsEveryStep="false">
    <setup>setup</setup>
    <go>go</go>
    <metric>max-cows-infected</metric>
    <metric>direct-infected</metric>
    <metric>water-infected</metric>
    <metric>#patches-ecoli</metric>
    <metric>mean-patch-ecoli</metric>
    <metric>mean-pecoli-amount</metric>
    <metric>timer</metric>
    <enumeratedValueSet variable="baseline-temps?">
      <value value="true"/>
    </enumeratedValueSet>
  </experiment>
  <experiment name="100daysapril" repetitions="100" runMetricsEveryStep="false">
    <setup>setup</setup>
    <go>go</go>
    <timeLimit steps="2400"/>
    <metric>max-cows-infected</metric>
    <metric>direct-infected</metric>
    <metric>water-infected</metric>
    <metric>#patches-ecoli</metric>
    <metric>mean-patch-ecoli</metric>
    <metric>mean-pecoli-amount</metric>
    <metric>timer</metric>
    <enumeratedValueSet variable="monthfile">
      <value value="&quot;april&quot;"/>
    </enumeratedValueSet>
    <enumeratedValueSet variable="yearfile">
      <value value="3000"/>
    </enumeratedValueSet>
  </experiment>
  <experiment name="100daysjuly" repetitions="100" runMetricsEveryStep="false">
    <setup>setup</setup>
    <go>go</go>
    <timeLimit steps="2400"/>
    <metric>max-cows-infected</metric>
    <metric>direct-infected</metric>
    <metric>water-infected</metric>
    <metric>#patches-ecoli</metric>
    <metric>mean-patch-ecoli</metric>
    <metric>mean-pecoli-amount</metric>
    <metric>timer</metric>
    <enumeratedValueSet variable="monthfile">
      <value value="&quot;july&quot;"/>
    </enumeratedValueSet>
    <enumeratedValueSet variable="yearfile">
      <value value="3000"/>
    </enumeratedValueSet>
  </experiment>
  <experiment name="clustermapapril" repetitions="1" runMetricsEveryStep="false">
    <setup>setup</setup>
    <go>go</go>
    <timeLimit steps="720"/>
    <metric>#patches-ecoli</metric>
    <metric>mean-patch-ecoli</metric>
    <metric>mean-pecoli-amount</metric>
    <metric>map [[pecoli-units] of ?] sort patches</metric>
    <metric>timer</metric>
    <enumeratedValueSet variable="monthfile">
      <value value="&quot;april&quot;"/>
    </enumeratedValueSet>
    <enumeratedValueSet variable="yearfile">
      <value value="2011"/>
    </enumeratedValueSet>
  </experiment>
  <experiment name="clustermapjuly" repetitions="1" runMetricsEveryStep="false">
    <setup>setup</setup>
    <go>go</go>
    <timeLimit steps="720"/>
    <metric>#patches-ecoli</metric>
    <metric>mean-patch-ecoli</metric>
    <metric>mean-pecoli-amount</metric>
    <metric>map [[pecoli-units] of ?] sort patches</metric>
    <metric>timer</metric>
    <enumeratedValueSet variable="monthfile">
      <value value="&quot;july&quot;"/>
    </enumeratedValueSet>
    <enumeratedValueSet variable="yearfile">
      <value value="2011"/>
    </enumeratedValueSet>
  </experiment>
  <experiment name="experiment" repetitions="8" runMetricsEveryStep="true">
    <setup>setup</setup>
    <go>go</go>
    <metric>count turtles</metric>
    <enumeratedValueSet variable="Dominant_Colonized_Initially?">
      <value value="true"/>
    </enumeratedValueSet>
    <enumeratedValueSet variable="initial-number-colonized">
      <value value="1"/>
    </enumeratedValueSet>
    <enumeratedValueSet variable="monthfile">
      <value value="&quot;may&quot;"/>
    </enumeratedValueSet>
    <enumeratedValueSet variable="yearfile">
      <value value="2011"/>
    </enumeratedValueSet>
    <enumeratedValueSet variable="total-cows">
      <value value="20"/>
    </enumeratedValueSet>
    <enumeratedValueSet variable="recover-time">
      <value value="14"/>
    </enumeratedValueSet>
  </experiment>
  <experiment name="EightRuns_FullReport" repetitions="8" runMetricsEveryStep="true">
    <setup>setup</setup>
    <go>go</go>
    <metric>count cows with [I-status]</metric>
    <metric>R0</metric>
    <metric>cowpats-total-wholesim /(total-cows * (ticks / 24))</metric>
    <metric>TotalColonized</metric>
    <metric>DirectPrimary</metric>
    <metric>WaterPrimary</metric>
    <metric>GrazePrimary</metric>
    <metric>DirectSecondary</metric>
    <metric>WaterSecondary</metric>
    <metric>GrazeSecondary</metric>
    <enumeratedValueSet variable="Dominant_Colonized_Initially?">
      <value value="true"/>
    </enumeratedValueSet>
    <enumeratedValueSet variable="initial-number-colonized">
      <value value="1"/>
    </enumeratedValueSet>
    <enumeratedValueSet variable="monthfile">
      <value value="&quot;may&quot;"/>
    </enumeratedValueSet>
    <enumeratedValueSet variable="yearfile">
      <value value="2011"/>
    </enumeratedValueSet>
    <enumeratedValueSet variable="total-cows">
      <value value="20"/>
    </enumeratedValueSet>
    <enumeratedValueSet variable="recover-time">
      <value value="14"/>
    </enumeratedValueSet>
  </experiment>
  <experiment name="Experiment1_updated_model_11_17_16" repetitions="8" runMetricsEveryStep="true">
    <setup>setup</setup>
    <go>go</go>
    <metric>TotalColonized</metric>
    <metric>DirectPrimary</metric>
    <metric>WaterPrimary</metric>
    <metric>GrazePrimary</metric>
    <metric>DirectSecondary</metric>
    <metric>WaterSecondary</metric>
    <metric>GrazeSecondary</metric>
  </experiment>
  <experiment name="experiment" repetitions="1" runMetricsEveryStep="true">
    <setup>setup</setup>
    <go>go</go>
    <metric>count turtles</metric>
    <enumeratedValueSet variable="Dominant_Colonized_Initially?">
      <value value="true"/>
    </enumeratedValueSet>
    <enumeratedValueSet variable="initial-number-colonized">
      <value value="1"/>
    </enumeratedValueSet>
    <enumeratedValueSet variable="monthfile">
      <value value="&quot;may&quot;"/>
    </enumeratedValueSet>
    <enumeratedValueSet variable="yearfile">
      <value value="2011"/>
    </enumeratedValueSet>
    <enumeratedValueSet variable="total-cows">
      <value value="20"/>
    </enumeratedValueSet>
    <enumeratedValueSet variable="recover-time">
      <value value="14"/>
    </enumeratedValueSet>
  </experiment>
</experiments>
@#$#@#$#@
@#$#@#$#@
default
0.0
-0.2 0 0.0 1.0
0.0 1 1.0 0.0
0.2 0 0.0 1.0
link direction
true
0
Line -7500403 true 150 150 90 180
Line -7500403 true 150 150 210 180
@#$#@#$#@
0
@#$#@#$#@
