# Supplementary material for: Investigating behavioral drivers of seasonal Shiga-Toxigenic Escherichia Coli (STEC) patterns in grazing cattle using an agent-based model
Source: PLoS One. 2018 Oct 10;13(10):e0205418. doi: 10.1371/journal.pone.0205418 (PMC6179278; doi:10.1371/journal.pone.0205418)
Supplement: S1 Folder — (ZIP) [file pone.0205418.s004.zip]

Archive with 35 entries (35 files):
- S4 Folder. Temperature Files and R script/AprilMay2002.txt
- S4 Folder. Temperature Files and R script/AprilMay2003.txt
- S4 Folder. Temperature Files and R script/AprilMay2004.txt
- S4 Folder. Temperature Files and R script/AprilMay2005.txt
- S4 Folder. Temperature Files and R script/AprilMay2006.txt
- S4 Folder. Temperature Files and R script/AprilMay2007.txt
- S4 Folder. Temperature Files and R script/AprilMay2008.txt
- S4 Folder. Temperature Files and R script/AprilMay2009.txt
- S4 Folder. Temperature Files and R script/AprilMay2010.txt
- S4 Folder. Temperature Files and R script/AprilMay2011.txt
- S4 Folder. Temperature Files and R script/Constant_20C.txt
- S4 Folder. Temperature Files and R script/Constant_24C.txt
- S4 Folder. Temperature Files and R script/Constant_25C.txt
- S4 Folder. Temperature Files and R script/Constant_30C.txt
- S4 Folder. Temperature Files and R script/JulyAugust2002.txt
- S4 Folder. Temperature Files and R script/JulyAugust2003.txt
- S4 Folder. Temperature Files and R script/JulyAugust2004.txt
- S4 Folder. Temperature Files and R script/JulyAugust2005.txt
- S4 Folder. Temperature Files and R script/JulyAugust2006.txt
- S4 Folder. Temperature Files and R script/JulyAugust2007.txt
- S4 Folder. Temperature Files and R script/JulyAugust2008.txt
- S4 Folder. Temperature Files and R script/JulyAugust2009.txt
- S4 Folder. Temperature Files and R script/JulyAugust2010.txt
- S4 Folder. Temperature Files and R script/JulyAugust2011.txt
- S4 Folder. Temperature Files and R script/OctoberNovember2002.txt
- S4 Folder. Temperature Files and R script/OctoberNovember2003.txt
- S4 Folder. Temperature Files and R script/OctoberNovember2004.txt
- S4 Folder. Temperature Files and R script/OctoberNovember2005.txt
- S4 Folder. Temperature Files and R script/OctoberNovember2006.txt
- S4 Folder. Temperature Files and R script/OctoberNovember2007.txt
- S4 Folder. Temperature Files and R script/OctoberNovember2008.txt
- S4 Folder. Temperature Files and R script/OctoberNovember2009.txt
- S4 Folder. Temperature Files and R script/OctoberNovember2010.txt
- S4 Folder. Temperature Files and R script/OctoberNovember2011.txt
- S4 Folder. Temperature Files and R script/RNetLogo_Example_Model_Rscript.R
