# Supplementary material for: Investigating behavioral drivers of seasonal Shiga-Toxigenic Escherichia Coli (STEC) patterns in grazing cattle using an agent-based model
Source: PLoS One. 2018 Oct 10;13(10):e0205418. doi: 10.1371/journal.pone.0205418 (PMC6179278; doi:10.1371/journal.pone.0205418)
Supplement: S1 Folder — (ZIP) [file pone.0205418.s004.zip › S4 Folder. Temperature Files and R script/AprilMay2002.txt]

 12.8
5.6 18.3
4.4 25.6
4.4 17.8
2.2 13.3
2.2 15
0.6 13.9
1.1 20.6
13.9 23.9
15.6 22.2
11.7 23.9
12.2 26.7
13.3 24.4
11.7 25.6
15.6 24.4
13.9 28.9
17.2 30
18.3 28.3
15.6 30.6
18.3 31.1
20 30.6
19.4 30
11.7 24.4
6.1 20.6
7.8 17.2
9.4 19.4
5 15.6
10 20.6
17.2 28.9
10.6 22.2
7.8 23.9
15 23.9
16.1 28.3
12.2 16.1
11.1 16.7
14.4 24.4
11.1 26.7
16.7 28.9
18.3 30
20 27.8
16.1 21.7
15.6 28.3
18.3 28.3
10.6 23.9
5.6 20.6
7.8 23.3
11.1 26.1
14.4 28.3
7.2 20.6
4.4 16.1
3.3 16.7
5 15.6
5 20
6.7 23.3
8.9 26.1
11.7 27.8
15 28.9
15 28.3
15 27.2
14.4 28.9
16.1 30.6
18.9 30.6
20 
