# Supplementary material for: Investigating behavioral drivers of seasonal Shiga-Toxigenic Escherichia Coli (STEC) patterns in grazing cattle using an agent-based model
Source: PLoS One. 2018 Oct 10;13(10):e0205418. doi: 10.1371/journal.pone.0205418 (PMC6179278; doi:10.1371/journal.pone.0205418)
Supplement: S1 Folder — (ZIP) [file pone.0205418.s004.zip › S4 Folder. Temperature Files and R script/AprilMay2003.txt]

 11.7
5.6 21.7
10.6 23.3
11.7 23.3
15 22.8
11.1 22.8
6.1 17.8
11.1 18.3
12.2 16.1
6.1 13.3
6.1 8.3
6.7 13.9
3.3 22.8
7.2 23.3
5.6 26.7
10 27.2
11.7 25.6
14.4 21.1
12.8 22.2
10 25
16.1 23.9
14.4 24.4
8.9 15.6
5.6 19.4
5.6 19.4
10.6 22.2
11.7 20
10.6 23.3
8.9 26.1
15.6 28.3
15 28.3
15 27.8
13.9 23.9
13.9 23.9
10 25
16.1 22.2
16.1 22.2
16.7 21.1
17.2 27.8
18.9 28.9
20.6 29.4
16.1 24.4
11.7 21.7
9.4 23.9
12.2 23.3
15.6 24.4
14.4 26.7
16.1 28.3
16.1 26.1
15.6 27.2
16.7 22.8
17.2 22.2
16.1 23.9
13.3 24.4
13.9 23.3
11.7 22.8
14.4 23.3
13.9 23.3
11.1 25
13.9 21.1
12.2 25.6
16.1 28.3
12.2 
