# Supplementary material for: Investigating behavioral drivers of seasonal Shiga-Toxigenic Escherichia Coli (STEC) patterns in grazing cattle using an agent-based model
Source: PLoS One. 2018 Oct 10;13(10):e0205418. doi: 10.1371/journal.pone.0205418 (PMC6179278; doi:10.1371/journal.pone.0205418)
Supplement: S1 Folder — (ZIP) [file pone.0205418.s004.zip › S4 Folder. Temperature Files and R script/AprilMay2004.txt]

 10
3.9 13.9
3.3 8.3
6.7 19.4
5 13.3
0 15
1.1 21.1
6.1 24.4
12.8 23.3
8.3 22.2
5.6 17.2
10.6 12.2
11.1 14.4
2.2 15.6
1.7 14.4
1.7 20.6
5.6 24.4
8.3 26.1
11.7 27.8
13.9 26.7
13.9 24.4
12.8 25
15 25
15 27.2
17.2 28.9
17.2 27.8
10.6 17.8
7.2 19.4
2.2 23.3
7.8 25
17.2 23.9
13.3 23.9
7.2 20
3.3 13.3
1.7 17.8
10 25.6
13.9 27.2
12.8 29.4
13.9 29.4
14.4 30.6
15 27.8
15 27.2
14.4 28.3
17.2 27.8
16.1 26.7
15.6 27.8
16.7 27.8
16.1 28.9
16.7 28.9
18.3 28.9
19.4 30.6
19.4 31.7
18.9 32.2
18.9 31.7
20 31.7
21.1 32.2
17.8 29.4
17.8 30
18.9 25
18.9 27.8
18.9 30
18.3 26.7
16.7 
