# Supplementary material for: Investigating behavioral drivers of seasonal Shiga-Toxigenic Escherichia Coli (STEC) patterns in grazing cattle using an agent-based model
Source: PLoS One. 2018 Oct 10;13(10):e0205418. doi: 10.1371/journal.pone.0205418 (PMC6179278; doi:10.1371/journal.pone.0205418)
Supplement: S1 Folder — (ZIP) [file pone.0205418.s004.zip › S4 Folder. Temperature Files and R script/AprilMay2005.txt]

 21.1
8.9 21.7
5 9.4
2.8 18.3
5 23.3
7.2 27.2
12.2 26.7
13.9 21.1
13.9 22.8
10.6 26.1
12.2 27.2
13.9 26.7
13.9 21.1
11.1 14.4
6.7 20
6.7 22.8
7.2 21.7
4.4 23.9
9.4 26.1
10.6 26.7
11.1 26.1
12.2 25.6
13.3 22.8
3.3 14.4
1.7 12.2
2.2 17.8
7.2 18.3
5.6 15
2.8 15
8.9 17.8
10.6 20
5.6 18.3
4.4 17.2
3.9 17.2
3.3 18.9
7.8 14.4
10.6 21.7
8.9 23.9
11.1 27.8
12.2 27.8
14.4 21.7
11.7 28.9
13.9 31.1
15.6 29.4
16.1 26.7
13.9 23.9
8.3 21.1
8.9 26.1
11.7 27.2
14.4 28.9
15 23.3
14.4 25.6
15 25
17.2 26.7
12.8 22.2
9.4 21.7
8.3 25.6
13.9 26.1
14.4 25
10.6 21.7
13.3 26.7
14.4 27.2
15 
