# Supplementary material for: Investigating behavioral drivers of seasonal Shiga-Toxigenic Escherichia Coli (STEC) patterns in grazing cattle using an agent-based model
Source: PLoS One. 2018 Oct 10;13(10):e0205418. doi: 10.1371/journal.pone.0205418 (PMC6179278; doi:10.1371/journal.pone.0205418)
Supplement: S1 Folder — (ZIP) [file pone.0205418.s004.zip › S4 Folder. Temperature Files and R script/AprilMay2006.txt]

 25
13.3 26.7
8.3 24.4
10 23.9
5 18.3
2.8 21.1
3.3 19.4
11.7 26.1
5 20
2.8 16.7
3.3 21.7
5.6 25
11.1 24.4
12.8 26.7
16.1 28.9
17.2 28.3
16.7 27.8
17.8 28.9
14.4 27.2
16.1 25
14.4 20
15 25
14.4 24.4
12.2 24.4
16.1 26.1
16.7 28.3
12.8 20
10.6 21.1
6.7 23.3
11.7 22.8
11.7 20.6
9.4 23.3
10 22.8
12.8 26.7
13.3 25.6
13.3 21.1
10 22.8
13.3 18.9
12.8 21.7
11.7 23.3
16.1 25
10 18.9
9.4 20
8.9 23.9
11.1 18.3
6.7 15
8.9 16.1
9.4 20
10 23.3
6.7 24.4
14.4 25.6
16.7 25
14.4 22.8
11.7 26.1
8.3 27.8
14.4 27.8
20 30
20 30.6
17.8 32.2
17.8 32.2
18.3 33.9
18.3 32.8
18.9 
