# Supplementary material for: Investigating behavioral drivers of seasonal Shiga-Toxigenic Escherichia Coli (STEC) patterns in grazing cattle using an agent-based model
Source: PLoS One. 2018 Oct 10;13(10):e0205418. doi: 10.1371/journal.pone.0205418 (PMC6179278; doi:10.1371/journal.pone.0205418)
Supplement: S1 Folder — (ZIP) [file pone.0205418.s004.zip › S4 Folder. Temperature Files and R script/AprilMay2007.txt]

 26.1
17.2 21.7
14.4 25.6
11.7 26.7
6.1 16.7
1.1 11.7
0 10
-3.3 5.6
-5 9.4
-0.6 12.2
0 16.1
8.3 20.6
7.8 17.8
1.7 15
8.3 14.4
1.1 13.9
1.1 17.8
3.3 21.7
10 22.2
7.8 18.9
4.4 20.6
6.1 23.9
8.9 26.7
12.2 26.7
16.7 24.4
16.7 27.8
15.6 23.9
12.2 20.6
8.3 21.7
10.6 26.7
10.6 29.4
13.3 30.6
16.1 29.4
18.3 27.8
16.7 27.8
17.2 20
16.7 27.2
11.1 23.9
7.8 26.7
11.1 28.9
15 30.6
18.3 31.7
18.9 27.2
16.1 27.8
13.3 27.2
14.4 28.3
14.4 23.9
10 22.2
8.3 18.9
5.6 23.3
8.3 26.7
9.4 28.9
10.6 31.1
13.9 30
15 29.4
16.1 30
17.2 31.7
19.4 31.1
18.9 31.7
15.6 32.2
15 31.7
16.7 31.7
17.2 
