# Supplementary material for: Investigating behavioral drivers of seasonal Shiga-Toxigenic Escherichia Coli (STEC) patterns in grazing cattle using an agent-based model
Source: PLoS One. 2018 Oct 10;13(10):e0205418. doi: 10.1371/journal.pone.0205418 (PMC6179278; doi:10.1371/journal.pone.0205418)
Supplement: S1 Folder — (ZIP) [file pone.0205418.s004.zip › S4 Folder. Temperature Files and R script/AprilMay2008.txt]

 17.2
12.8 23.3
6.7 18.3
10 15
11.7 15.6
10 14.4
10 21.1
9.4 24.4
12.2 23.3
11.7 23.9
11.7 26.7
18.3 27.8
10 20.6
4.4 10
3.9 9.4
2.2 16.1
1.7 20.6
4.4 23.9
7.2 26.1
12.8 20.6
10 18.9
6.7 22.2
9.4 25.6
11.1 27.2
12.8 27.8
16.7 27.2
17.2 25
13.9 20.6
7.2 17.8
1.1 13.9
2.8 20.6
7.2 27.2
16.1 27.8
16.1 22.2
9.4 22.8
8.3 24.4
8.3 26.1
13.3 28.9
16.1 28.3
15.6 26.1
16.1 26.7
11.1 21.7
11.1 21.1
7.2 23.9
11.1 20.6
16.1 19.4
9.4 18.3
7.2 22.2
12.2 20
10 24.4
16.1 26.7
10.6 22.8
8.9 25.6
13.3 28.3
15 27.2
11.7 27.8
15.6 28.9
17.8 28.3
18.9 26.1
17.8 26.1
17.8 28.3
21.7 30.6
17.8 
