# Supplementary material for: Investigating behavioral drivers of seasonal Shiga-Toxigenic Escherichia Coli (STEC) patterns in grazing cattle using an agent-based model
Source: PLoS One. 2018 Oct 10;13(10):e0205418. doi: 10.1371/journal.pone.0205418 (PMC6179278; doi:10.1371/journal.pone.0205418)
Supplement: S1 Folder — (ZIP) [file pone.0205418.s004.zip › S4 Folder. Temperature Files and R script/AprilMay2009.txt]

 13.9
10 21.1
7.8 22.8
6.7 13.9
2.2 19.4
4.4 26.7
2.8 18.3
-0.6 7.2
0.6 17.8
3.9 22.2
12.2 21.7
6.1 13.9
3.9 20
11.7 18.3
8.3 15
8.3 11.7
5.6 20
6.1 23.9
7.8 23.9
11.7 16.1
8.9 16.7
6.7 18.3
4.4 19.4
6.1 26.7
11.7 30
12.8 30
13.9 31.1
13.3 28.9
15.6 27.2
15 26.7
15.6 26.7
16.7 23.9
14.4 21.1
16.7 21.1
16.1 23.9
15.6 23.3
13.3 24.4
16.7 26.1
14.4 26.1
17.8 24.4
12.8 22.2
11.1 18.3
8.3 23.9
11.7 24.4
13.9 27.2
16.7 28.3
16.1 26.7
9.4 18.3
6.1 18.9
4.4 23.9
7.2 26.7
12.8 27.8
17.2 28.9
16.7 28.3
19.4 27.8
17.8 27.8
17.8 27.8
18.9 26.1
18.9 28.3
16.7 24.4
12.8 26.7
18.3 28.9
13.3 
