# Supplementary material for: Investigating behavioral drivers of seasonal Shiga-Toxigenic Escherichia Coli (STEC) patterns in grazing cattle using an agent-based model
Source: PLoS One. 2018 Oct 10;13(10):e0205418. doi: 10.1371/journal.pone.0205418 (PMC6179278; doi:10.1371/journal.pone.0205418)
Supplement: S1 Folder — (ZIP) [file pone.0205418.s004.zip › S4 Folder. Temperature Files and R script/AprilMay2010.txt]

 22.8
5.6 27.8
8.3 28.9
13.9 24.4
8.9 26.1
11.7 28.9
17.2 30
16.7 27.2
10 21.1
3.9 18.3
2.8 21.7
5.6 24.4
7.2 26.7
8.3 27.2
10.6 28.3
12.2 28.9
13.3 28.3
11.1 22.8
5.6 19.4
6.1 20.6
10.6 13.3
8.9 19.4
7.2 22.8
13.3 27.2
16.7 22.2
16.7 24.4
11.7 17.8
6.7 15
2.8 17.8
5.6 22.8
7.8 29.4
14.4 26.7
17.8 32.2
17.8 27.2
16.1 27.8
12.2 29.4
17.2 29.4
15.6 30.6
11.7 25.6
7.8 18.3
7.2 17.2
11.7 23.9
17.2 28.3
15.6 30.6
18.3 31.1
15.6 30
17.2 25.6
17.2 26.1
15.6 23.9
11.7 22.2
11.1 26.7
17.8 25.6
17.8 27.8
16.1 31.7
17.2 30
16.7 28.9
17.2 30.6
16.1 30.6
17.2 30.6
17.2 28.9
18.9 28.9
20 28.3
20 
