# Supplementary material for: Investigating behavioral drivers of seasonal Shiga-Toxigenic Escherichia Coli (STEC) patterns in grazing cattle using an agent-based model
Source: PLoS One. 2018 Oct 10;13(10):e0205418. doi: 10.1371/journal.pone.0205418 (PMC6179278; doi:10.1371/journal.pone.0205418)
Supplement: S1 Folder — (ZIP) [file pone.0205418.s004.zip › S4 Folder. Temperature Files and R script/AprilMay2011.txt]

 6.1
0.6 12.2
4.4 18.3
3.3 26.1
11.7 26.1
5.6 13.9
2.2 22.8
8.9 24.4
13.3 26.7
17.8 29.4
15.6 31.1
17.8 28.3
7.8 17.8
4.4 21.1
5.6 24.4
9.4 23.3
8.9 16.7
3.9 20.6
7.2 26.1
18.3 28.9
16.7 25.6
12.2 21.1
12.8 26.7
14.4 27.8
16.7 29.4
13.9 30
20.6 27.8
17.8 28.9
11.1 18.9
9.4 23.3
7.8 26.7
13.9 25
13.9 27.2
8.9 25
5 14.4
2.8 18.9
7.8 20.6
7.2 22.2
15 27.8
15 29.4
16.7 30
16.7 30
18.3 30.6
17.2 28.9
15.6 25
12.8 17.2
10.6 16.7
8.3 12.2
8.3 15
11.7 22.2
14.4 24.4
13.9 31.1
17.8 32.8
16.7 31.1
20 31.7
17.2 33.9
17.2 26.7
17.2 26.7
14.4 30
16.7 33.3
20 33.9
21.1 35.6
22.2 
