# Supplementary material for: Investigating behavioral drivers of seasonal Shiga-Toxigenic Escherichia Coli (STEC) patterns in grazing cattle using an agent-based model
Source: PLoS One. 2018 Oct 10;13(10):e0205418. doi: 10.1371/journal.pone.0205418 (PMC6179278; doi:10.1371/journal.pone.0205418)
Supplement: S1 Folder — (ZIP) [file pone.0205418.s004.zip › S4 Folder. Temperature Files and R script/Constant_30C.txt]

	30
30	30
30	30
30	30
30	30
30	30
30	30
30	30
30	30
30	30
30	30
30	30
30	30
30	30
30	30
30	30
30	30
30	30
30	30
30	30
30	30
30	30
30	30
30	30
30	30
30	30
30	30
30	30
30	30
30	30
30	30
30	30
30	30
30	30
30	30
30	30
30	30
30	30
30	30
30	30
30	30
30	30
30	30
30	30
30	30
30	30
30	30
30	30
30	30
30	30
30	30
30	30
30	30
30	30
30	30
30	30
30	30
30	30
30	30
30	30
30	30
30	30
30
