# Supplementary material for: Investigating behavioral drivers of seasonal Shiga-Toxigenic Escherichia Coli (STEC) patterns in grazing cattle using an agent-based model
Source: PLoS One. 2018 Oct 10;13(10):e0205418. doi: 10.1371/journal.pone.0205418 (PMC6179278; doi:10.1371/journal.pone.0205418)
Supplement: S1 Folder — (ZIP) [file pone.0205418.s004.zip › S4 Folder. Temperature Files and R script/JulyAugust2002.txt]

 33.3
21.7 33.9
20 33.3
20.6 32.2
19.4 31.7
21.1 35
22.8 32.8
19.4 32.8
22.8 31.7
20.6 31.7
22.8 31.1
20.6 31.1
20.6 29.4
20 22.2
20.6 27.8
21.7 30
20.6 31.7
21.1 31.7
22.2 31.1
21.1 29.4
20.6 28.9
20.6 32.2
21.7 32.2
20.6 31.7
21.1 31.1
22.2 28.9
22.2 30.6
22.8 32.2
23.3 31.1
22.8 32.2
20.6 32.8
20.6 30.6
21.1 32.8
20.6 33.9
20 33.9
20.6 33.9
20.6 34.4
20.6 32.2
17.2 30.6
17.2 31.1
16.7 31.7
20 31.1
20 32.8
20 33.3
18.3 33.3
19.4 33.9
21.1 33.3
21.1 31.1
21.7 29.4
20.6 31.7
20.6 30.6
20 32.8
20.6 34.4
22.2 35
22.8 34.4
23.3 32.2
20.6 30
18.3 30
18.3 29.4
17.2 30
18.3 30
20.6 31.1
20 
