# Supplementary material for: Investigating behavioral drivers of seasonal Shiga-Toxigenic Escherichia Coli (STEC) patterns in grazing cattle using an agent-based model
Source: PLoS One. 2018 Oct 10;13(10):e0205418. doi: 10.1371/journal.pone.0205418 (PMC6179278; doi:10.1371/journal.pone.0205418)
Supplement: S1 Folder — (ZIP) [file pone.0205418.s004.zip › S4 Folder. Temperature Files and R script/JulyAugust2003.txt]

 26.1
18.9 21.7
18.3 24.4
17.2 30
19.4 32.2
21.1 30
21.7 29.4
22.2 28.9
21.7 32.2
21.1 32.2
20.6 28.9
19.4 29.4
17.8 30
18.3 28.9
18.3 28.3
20 30
22.8 30
21.1 31.1
20 30.6
21.7 31.1
20 31.7
20 31.7
20 24.4
16.7 27.2
15 26.7
16.7 30
17.8 31.1
21.1 30.6
21.7 32.8
21.1 26.1
20.6 30.6
21.7 29.4
21.1 28.3
19.4 31.1
20.6 28.3
18.3 28.3
19.4 29.4
20 28.3
20 26.7
17.8 28.9
18.3 29.4
19.4 29.4
18.9 28.3
17.2 28.9
21.1 30.6
21.1 32.8
22.2 32.8
21.7 29.4
21.1 31.1
18.9 31.1
19.4 31.1
20.6 32.2
22.8 31.1
21.7 31.7
20.6 32.2
20.6 31.1
20 31.1
21.1 32.8
22.8 33.3
21.7 31.1
20.6 32.2
22.2 30.6
21.7 
