# Supplementary material for: Investigating behavioral drivers of seasonal Shiga-Toxigenic Escherichia Coli (STEC) patterns in grazing cattle using an agent-based model
Source: PLoS One. 2018 Oct 10;13(10):e0205418. doi: 10.1371/journal.pone.0205418 (PMC6179278; doi:10.1371/journal.pone.0205418)
Supplement: S1 Folder — (ZIP) [file pone.0205418.s004.zip › S4 Folder. Temperature Files and R script/JulyAugust2004.txt]

 27.2
20.6 26.7
20.6 28.9
20.6 29.4
21.7 29.4
17.8 31.7
17.2 30.6
20 29.4
20.6 30
19.4 31.1
21.1 32.2
21.7 31.7
21.7 31.7
20.6 31.7
20 31.7
18.3 27.8
16.7 28.9
18.9 28.3
20 27.8
17.2 28.9
16.7 30
16.7 31.1
20.6 30
20 31.7
22.2 32.8
21.1 31.7
21.1 30
20.6 25
18.3 27.8
17.8 30.6
21.1 31.1
20.6 29.4
22.2 31.1
22.2 31.7
19.4 31.1
19.4 31.7
19.4 26.1
15 25
12.2 25.6
12.8 27.8
15.6 26.1
16.1 29.4
20 28.9
16.1 20.6
14.4 22.8
15 25.6
15.6 26.1
16.7 27.8
17.8 28.9
17.8 30
18.3 32.2
20 29.4
20 26.1
18.9 27.8
19.4 28.3
18.9 27.2
19.4 29.4
19.4 27.8
19.4 31.1
20.6 31.7
19.4 29.4
19.4 30
20.6 
