# Supplementary material for: Investigating behavioral drivers of seasonal Shiga-Toxigenic Escherichia Coli (STEC) patterns in grazing cattle using an agent-based model
Source: PLoS One. 2018 Oct 10;13(10):e0205418. doi: 10.1371/journal.pone.0205418 (PMC6179278; doi:10.1371/journal.pone.0205418)
Supplement: S1 Folder — (ZIP) [file pone.0205418.s004.zip › S4 Folder. Temperature Files and R script/JulyAugust2005.txt]

 32.2
21.1 32.2
20 31.1
21.1 28.3
20 32.8
21.7 28.9
20 25
17.8 22.2
16.1 28.9
16.1 31.1
21.1 30.6
20.6 30
23.3 30.6
19.4 25
21.7 27.8
21.7 29.4
22.8 29.4
22.2 30.6
22.8 31.7
22.2 32.2
21.7 32.2
23.3 32.8
22.8 32.2
21.7 32.8
21.7 32.8
21.7 34.4
23.3 35
21.1 34.4
20.6 30.6
21.1 29.4
21.1 30
21.7 31.1
20 31.7
18.9 32.8
19.4 33.9
20.6 33.9
21.1 35
20 31.7
21.1 23.3
19.4 27.2
20.6 31.1
21.1 33.3
19.4 33.9
21.1 33.3
21.1 32.2
21.1 31.7
22.2 34.4
21.7 33.3
22.2 31.7
22.2 30
21.7 32.8
23.3 33.9
24.4 33.9
22.2 32.2
21.1 29.4
19.4 32.2
21.1 30
20 28.9
21.1 28.9
21.1 31.7
20.6 28.9
22.8 30
20.6 
