# Supplementary material for: Investigating behavioral drivers of seasonal Shiga-Toxigenic Escherichia Coli (STEC) patterns in grazing cattle using an agent-based model
Source: PLoS One. 2018 Oct 10;13(10):e0205418. doi: 10.1371/journal.pone.0205418 (PMC6179278; doi:10.1371/journal.pone.0205418)
Supplement: S1 Folder — (ZIP) [file pone.0205418.s004.zip › S4 Folder. Temperature Files and R script/JulyAugust2006.txt]

 30.6
17.8 32.8
18.3 35
21.1 35.6
21.7 35
20.6 27.8
17.8 27.8
16.7 27.8
15.6 28.9
18.9 29.4
18.3 31.7
21.1 30
21.1 34.4
22.8 31.7
21.7 34.4
22.8 33.3
22.8 33.3
19.4 34.4
20 35.6
21.7 36.1
21.7 36.1
21.7 34.4
21.1 27.8
18.9 30
18.9 31.1
21.7 31.7
20.6 32.8
22.2 32.8
21.1 33.3
21.1 28.3
22.2 32.8
20.6 34.4
21.7 35
23.9 33.9
23.3 34.4
23.9 33.9
21.7 33.3
21.7 34.4
22.8 35
22.8 34.4
21.1 35
21.7 36.1
21.7 26.7
22.2 30.6
19.4 30
21.1 31.7
22.2 31.1
22.8 32.8
21.7 32.8
20.6 32.2
22.2 32.8
21.7 28.3
21.1 30.6
22.8 30.6
20 30.6
20 32.2
21.1 32.8
20 32.2
19.4 33.9
21.1 31.7
21.7 31.7
22.2 30
21.7 
