# Supplementary material for: Investigating behavioral drivers of seasonal Shiga-Toxigenic Escherichia Coli (STEC) patterns in grazing cattle using an agent-based model
Source: PLoS One. 2018 Oct 10;13(10):e0205418. doi: 10.1371/journal.pone.0205418 (PMC6179278; doi:10.1371/journal.pone.0205418)
Supplement: S1 Folder — (ZIP) [file pone.0205418.s004.zip › S4 Folder. Temperature Files and R script/JulyAugust2007.txt]

 32.8
21.1 32.2
21.7 30.6
18.3 29.4
18.3 31.7
20.6 32.8
21.1 32.8
21.1 31.7
19.4 34.4
21.7 35.6
21.1 31.1
21.7 28.3
17.2 28.9
17.8 26.7
16.7 30.6
20 31.1
20 31.7
21.1 32.2
22.2 30
21.1 32.2
21.1 30
16.1 29.4
17.8 30.6
19.4 28.9
17.8 27.2
18.9 27.8
18.9 30
21.1 29.4
20.6 28.3
22.8 30.6
21.1 30.6
19.4 32.8
20.6 32.2
20.6 33.3
19.4 32.8
21.1 33.3
21.1 32.8
23.9 33.3
23.3 34.4
24.4 35.6
23.3 35.6
23.9 35.6
23.3 34.4
21.7 36.1
20 34.4
20 35.6
18.9 37.2
21.1 38.3
23.3 36.1
20 35.6
19.4 36.1
23.9 36.1
25 36.1
22.8 37.2
22.8 38.9
25 37.8
23.3 35
22.8 33.9
21.7 35.6
22.8 34.4
22.2 34.4
21.7 26.1
21.1 
