# Supplementary material for: Investigating behavioral drivers of seasonal Shiga-Toxigenic Escherichia Coli (STEC) patterns in grazing cattle using an agent-based model
Source: PLoS One. 2018 Oct 10;13(10):e0205418. doi: 10.1371/journal.pone.0205418 (PMC6179278; doi:10.1371/journal.pone.0205418)
Supplement: S1 Folder — (ZIP) [file pone.0205418.s004.zip › S4 Folder. Temperature Files and R script/JulyAugust2008.txt]

 27.8
12.8 28.3
14.4 31.1
15.6 32.2
21.1 33.9
20.6 30
20 32.8
21.1 32.2
22.2 33.9
21.7 32.8
21.7 28.9
21.1 31.7
19.4 33.3
21.1 27.2
19.4 29.4
18.3 30
17.8 31.7
17.8 32.2
17.8 31.7
17.8 33.3
20 32.8
21.1 35
18.9 32.8
20 29.4
16.7 29.4
20.6 28.3
20.6 28.9
22.2 32.2
20.6 32.8
20 31.7
22.2 32.2
22.2 30.6
21.7 31.7
22.2 32.8
21.1 32.2
18.3 32.2
20.6 33.3
23.9 33.3
21.7 28.9
17.8 28.9
15.6 29.4
16.7 28.9
17.2 29.4
15 27.8
17.2 30.6
18.3 31.1
17.8 31.1
18.9 28.3
16.7 31.1
16.7 32.2
18.9 33.9
18.9 33.9
19.4 34.4
18.9 33.9
21.7 34.4
18.9 31.1
21.7 26.7
20.6 22.2
20.6 26.7
20.6 29.4
17.2 31.1
18.9 32.8
20 
