# Supplementary material for: Investigating behavioral drivers of seasonal Shiga-Toxigenic Escherichia Coli (STEC) patterns in grazing cattle using an agent-based model
Source: PLoS One. 2018 Oct 10;13(10):e0205418. doi: 10.1371/journal.pone.0205418 (PMC6179278; doi:10.1371/journal.pone.0205418)
Supplement: S1 Folder — (ZIP) [file pone.0205418.s004.zip › S4 Folder. Temperature Files and R script/JulyAugust2009.txt]

 30.6
17.2 28.3
17.8 28.3
16.1 26.7
15.6 28.3
20 26.1
20 28.3
18.3 29.4
18.9 26.7
18.9 29.4
17.8 29.4
21.1 30
20 30
20 28.9
17.8 30.6
19.4 30.6
20.6 28.9
19.4 30
15 24.4
14.4 24.4
15.6 26.7
15 27.8
17.8 27.8
19.4 28.3
16.7 29.4
20 32.2
21.1 29.4
20 30.6
20 31.1
20.6 27.2
21.7 28.3
21.7 27.8
19.4 30
20 28.9
17.2 29.4
18.3 31.7
19.4 28.3
19.4 30
18.3 30.6
19.4 32.2
21.7 32.8
22.8 32.2
21.7 30.6
21.1 30
18.3 31.1
20 31.7
21.1 31.7
20 30.6
21.1 31.1
21.1 30
21.7 28.9
20.6 30.6
21.7 27.8
18.9 28.3
16.7 25
16.7 28.9
18.3 30.6
17.8 31.7
19.4 28.3
20 26.7
20 27.2
17.8 27.2
16.1 
