# Supplementary material for: Investigating behavioral drivers of seasonal Shiga-Toxigenic Escherichia Coli (STEC) patterns in grazing cattle using an agent-based model
Source: PLoS One. 2018 Oct 10;13(10):e0205418. doi: 10.1371/journal.pone.0205418 (PMC6179278; doi:10.1371/journal.pone.0205418)
Supplement: S1 Folder — (ZIP) [file pone.0205418.s004.zip › S4 Folder. Temperature Files and R script/JulyAugust2010.txt]

 32.2
18.9 31.1
17.2 32.2
21.1 31.7
20 32.8
21.1 34.4
20 35
21.1 36.7
22.2 37.2
22.8 33.3
22.2 32.8
20.6 34.4
22.2 30
22.2 32.2
22.8 32.2
20.6 34.4
22.8 35.6
24.4 31.1
22.8 32.8
21.1 32.2
20.6 33.3
23.3 32.8
22.8 31.7
22.8 34.4
23.9 35.6
26.7 35.6
24.4 35.6
22.8 33.3
23.9 32.8
23.3 32.2
22.8 32.8
21.1 28.9
23.9 33.3
23.3 32.8
24.4 33.9
24.4 35
23.9 34.4
22.8 31.1
20.6 32.8
20 33.9
21.7 35.6
24.4 35.6
24.4 35.6
23.9 33.9
22.8 36.7
23.9 33.9
23.9 35
24.4 32.2
22.8 31.1
22.8 33.9
23.3 30
21.7 32.8
22.2 31.1
22.8 32.2
20.6 31.1
18.3 30.6
18.3 30
17.8 31.7
18.3 32.2
18.9 33.3
18.9 32.2
20.6 32.2
17.8 
