# Supplementary material for: Investigating behavioral drivers of seasonal Shiga-Toxigenic Escherichia Coli (STEC) patterns in grazing cattle using an agent-based model
Source: PLoS One. 2018 Oct 10;13(10):e0205418. doi: 10.1371/journal.pone.0205418 (PMC6179278; doi:10.1371/journal.pone.0205418)
Supplement: S1 Folder — (ZIP) [file pone.0205418.s004.zip › S4 Folder. Temperature Files and R script/JulyAugust2011.txt]

 31.1
17.2 32.8
17.8 33.9
20.6 34.4
20.6 33.9
21.1 31.7
21.1 31.7
21.1 33.3
21.1 31.7
23.3 33.3
22.8 36.1
22.8 36.1
21.7 31.1
22.2 33.9
23.3 33.9
21.1 27.8
20 27.8
20.6 30.6
22.8 32.8
22.2 33.3
24.4 35
23.3 30
23.3 34.4
23.9 35.6
23.3 33.9
23.3 32.8
23.3 33.9
21.7 36.1
21.7 36.1
23.3 34.4
23.9 35.6
22.8 34.4
23.3 35
21.1 36.1
19.4 37.2
23.3 33.9
22.8 35
23.3 31.1
21.7 33.9
23.3 35
21.7 32.2
20 33.3
22.2 32.8
19.4 33.9
19.4 34.4
21.1 31.7
18.9 28.3
16.1 30.6
16.7 33.9
20 33.9
20.6 33.3
19.4 33.9
22.2 33.3
21.1 32.2
16.7 32.2
16.1 33.9
21.1 36.1
22.2 35.6
21.1 31.1
16.7 31.1
15 31.1
16.7 33.9
18.9 
