# Supplementary material for: Investigating behavioral drivers of seasonal Shiga-Toxigenic Escherichia Coli (STEC) patterns in grazing cattle using an agent-based model
Source: PLoS One. 2018 Oct 10;13(10):e0205418. doi: 10.1371/journal.pone.0205418 (PMC6179278; doi:10.1371/journal.pone.0205418)
Supplement: S1 Folder — (ZIP) [file pone.0205418.s004.zip › S4 Folder. Temperature Files and R script/OctoberNovember2002.txt]

 27.2
19.4 28.9
17.8 29.4
18.3 30
18.3 28.3
17.8 28.3
13.9 28.9
13.9 20.6
12.8 23.9
16.1 21.1
16.7 20
17.8 22.8
17.8 26.1
13.3 22.8
10.6 20
12.2 15.6
7.8 17.2
5 15
5 17.2
6.7 18.3
12.8 18.3
13.3 19.4
10 20.6
8.3 21.1
13.9 17.8
12.2 16.1
15 18.3
13.9 20
15 19.4
16.7 23.3
8.3 18.9
6.1 10
4.4 10.6
-1.1 11.1
5 10
7.2 12.2
8.3 14.4
6.1 14.4
2.8 12.8
-0.6 18.3
4.4 20.6
17.2 25
12.8 21.1
7.8 15.6
3.3 12.2
0 14.4
2.2 13.3
3.9 10
0 3.9
-2.8 11.7
2.2 13.3
5 10.6
7.8 15
3.3 7.8
-1.1 9.4
-0.6 15.6
1.1 16.1
5 13.3
-1.1 5
-3.3 2.8
-4.4 11.1
-1.1 13.9
-5.6 
