# Supplementary material for: Investigating behavioral drivers of seasonal Shiga-Toxigenic Escherichia Coli (STEC) patterns in grazing cattle using an agent-based model
Source: PLoS One. 2018 Oct 10;13(10):e0205418. doi: 10.1371/journal.pone.0205418 (PMC6179278; doi:10.1371/journal.pone.0205418)
Supplement: S1 Folder — (ZIP) [file pone.0205418.s004.zip › S4 Folder. Temperature Files and R script/OctoberNovember2003.txt]

 20
6.1 15.6
3.3 16.7
3.9 18.9
8.9 22.2
7.8 19.4
13.3 20.6
10 25
12.2 25
12.8 23.9
15 22.8
15 24.4
15.6 25
15 25.6
10 22.8
6.7 18.9
5 20.6
5.6 13.9
8.3 19.4
5.6 22.8
6.7 24.4
12.8 25
10 21.7
6.1 18.9
4.4 20.6
7.2 23.9
12.2 17.2
3.9 15
2.8 10
7.2 17.8
4.4 25
8.3 23.3
8.9 25
8.3 26.7
8.9 26.7
9.4 26.7
17.2 23.3
16.7 22.2
11.1 16.7
6.1 16.1
4.4 16.1
4.4 17.2
10 20.6
15 23.3
1.7 15
-2.2 10
5.6 8.3
7.8 12.8
12.2 17.8
11.7 24.4
6.7 16.7
3.9 17.8
2.8 20
2.8 20
3.3 21.1
-1.7 19.4
-3.3 8.3
-0.6 10
5 10
-0.6 16.7
-1.1 5
-1.7 13.3
1.7 
