# Supplementary material for: Investigating behavioral drivers of seasonal Shiga-Toxigenic Escherichia Coli (STEC) patterns in grazing cattle using an agent-based model
Source: PLoS One. 2018 Oct 10;13(10):e0205418. doi: 10.1371/journal.pone.0205418 (PMC6179278; doi:10.1371/journal.pone.0205418)
Supplement: S1 Folder — (ZIP) [file pone.0205418.s004.zip › S4 Folder. Temperature Files and R script/OctoberNovember2004.txt]

 23.9
12.8 27.2
15.6 24.4
13.3 22.8
8.9 24.4
10 23.3
7.2 24.4
9.4 24.4
10 22.8
15.6 20
14.4 25
13.3 26.1
15 23.3
13.3 17.8
10.6 16.1
7.2 13.3
7.2 16.7
4.4 18.3
11.7 25
16.1 20.6
16.1 22.8
14.4 23.9
13.3 22.8
11.1 21.1
14.4 22.2
11.7 23.3
9.4 23.9
16.1 25
18.3 25.6
18.3 25.6
17.8 25
16.1 24.4
15 27.2
16.1 26.7
17.8 20
12.2 20
6.7 15
2.2 17.8
5.6 21.1
6.1 16.1
2.8 15.6
1.1 15.6
5 16.1
8.9 14.4
7.2 14.4
1.7 15.6
0 15
1.7 15
6.7 17.2
6.7 18.9
12.2 20
12.8 16.7
11.1 15
9.4 17.8
13.3 16.1
13.9 18.9
-0.6 14.4
-2.2 11.1
-0.6 10.6
3.3 10.6
2.8 13.3
7.2 10
0 
