# Supplementary material for: Investigating behavioral drivers of seasonal Shiga-Toxigenic Escherichia Coli (STEC) patterns in grazing cattle using an agent-based model
Source: PLoS One. 2018 Oct 10;13(10):e0205418. doi: 10.1371/journal.pone.0205418 (PMC6179278; doi:10.1371/journal.pone.0205418)
Supplement: S1 Folder — (ZIP) [file pone.0205418.s004.zip › S4 Folder. Temperature Files and R script/OctoberNovember2005.txt]

 26.1
15 28.3
14.4 30
16.1 30
13.9 29.4
13.9 30.6
18.9 22.2
13.9 21.1
13.3 18.3
13.3 21.7
15.6 26.7
14.4 23.9
16.1 26.1
14.4 25.6
13.9 24.4
10.6 26.1
8.3 22.2
5 21.7
8.3 26.1
13.9 28.3
15.6 28.3
13.9 28.3
6.1 17.8
3.3 20
3.9 8.9
6.1 10
2.8 14.4
0.6 14.4
1.1 15.6
-0.6 15.6
-1.1 18.9
1.1 21.1
5 22.8
4.4 18.9
1.7 22.8
4.4 22.2
11.7 24.4
15 26.1
7.2 23.9
6.7 27.2
13.9 27.2
4.4 18.3
-0.6 16.7
0.6 19.4
3.9 22.8
14.4 18.9
12.2 25.6
2.2 21.1
-1.1 5.6
-5 8.9
-3.9 12.8
1.1 13.9
5 10
2.2 7.2
-2.2 11.7
2.8 15
-4.4 5.6
-5 13.3
2.8 21.1
11.7 22.8
1.7 15
-1.1 8.3
-2.8 
