# Supplementary material for: Investigating behavioral drivers of seasonal Shiga-Toxigenic Escherichia Coli (STEC) patterns in grazing cattle using an agent-based model
Source: PLoS One. 2018 Oct 10;13(10):e0205418. doi: 10.1371/journal.pone.0205418 (PMC6179278; doi:10.1371/journal.pone.0205418)
Supplement: S1 Folder — (ZIP) [file pone.0205418.s004.zip › S4 Folder. Temperature Files and R script/OctoberNovember2006.txt]

 23.3
13.3 25.6
10 25.6
11.7 26.1
13.3 27.8
15 27.8
11.1 20.6
8.9 18.9
8.3 22.8
12.2 26.1
12.2 25.6
16.1 25
4.4 17.2
1.1 13.3
0 16.1
0.6 18.3
8.9 12.8
11.1 19.4
15 24.4
13.9 18.3
5.6 16.7
2.8 18.3
6.7 18.9
2.8 7.8
0 9.4
-1.1 14.4
7.2 16.1
10.6 14.4
5 15
4.4 20
6.1 22.8
9.4 22.2
9.4 19.4
2.8 11.1
-1.7 9.4
-3.3 12.8
-1.7 15
1.1 17.8
9.4 17.2
11.7 15
7.2 21.1
7.8 22.8
6.1 19.4
2.2 8.3
0 12.8
0.6 15.6
7.8 17.2
5 18.3
4.4 10
1.7 14.4
4.4 7.2
-0.6 5
-2.2 8.3
1.7 14.4
-0.6 17.2
1.1 18.3
1.1 19.4
0.6 19.4
0.6 18.3
8.9 18.3
6.7 21.7
4.4 20
-0.6 
