# Supplementary material for: Investigating behavioral drivers of seasonal Shiga-Toxigenic Escherichia Coli (STEC) patterns in grazing cattle using an agent-based model
Source: PLoS One. 2018 Oct 10;13(10):e0205418. doi: 10.1371/journal.pone.0205418 (PMC6179278; doi:10.1371/journal.pone.0205418)
Supplement: S1 Folder — (ZIP) [file pone.0205418.s004.zip › S4 Folder. Temperature Files and R script/OctoberNovember2007.txt]

 28.3
8.9 28.9
11.7 29.4
14.4 30.6
20 29.4
19.4 30
17.2 31.1
17.2 31.7
17.2 31.1
17.8 27.2
13.3 26.1
8.3 17.8
5.6 19.4
5.6 22.2
8.3 27.2
10.6 27.2
14.4 26.1
17.2 29.4
20.6 28.3
13.9 25
10 22.8
6.7 27.2
9.4 20.6
16.1 26.7
13.9 18.3
11.1 21.1
11.1 23.3
8.3 18.3
8.3 18.3
3.3 17.8
1.1 20
2.2 21.7
8.9 22.2
7.8 20.6
3.3 18.3
1.7 18.9
2.8 21.7
2.8 15
-2.8 10
-2.2 11.7
5.6 17.8
2.2 12.8
-1.1 15.6
3.9 18.9
9.4 19.4
11.7 23.3
1.1 14.4
-1.7 8.3
-2.2 15.6
7.2 17.8
8.9 18.9
5.6 22.2
8.3 23.3
4.4 18.3
-1.1 6.7
-4.4 8.9
5.6 10
7.8 18.3
1.1 12.2
-2.2 13.9
1.7 15.6
-1.1 12.8
-1.7 
