# Supplementary material for: Investigating behavioral drivers of seasonal Shiga-Toxigenic Escherichia Coli (STEC) patterns in grazing cattle using an agent-based model
Source: PLoS One. 2018 Oct 10;13(10):e0205418. doi: 10.1371/journal.pone.0205418 (PMC6179278; doi:10.1371/journal.pone.0205418)
Supplement: S1 Folder — (ZIP) [file pone.0205418.s004.zip › S4 Folder. Temperature Files and R script/OctoberNovember2008.txt]

 26.1
8.9 20
5.6 20.6
6.1 23.9
7.8 26.1
10.6 27.2
12.2 28.3
10.6 28.9
15.6 22.2
15.6 22.2
14.4 27.2
16.1 28.3
15.6 28.9
12.8 28.3
13.3 28.9
14.4 27.2
16.1 23.9
10 20
8.3 16.7
3.9 18.3
3.9 18.9
6.1 21.1
5.6 18.9
3.9 18.9
9.4 13.9
7.2 16.7
3.3 20.6
3.9 13.3
2.2 9.4
-1.7 13.9
-0.6 18.3
0.6 19.4
0.6 21.1
2.8 22.8
3.9 22.8
4.4 22.8
5.6 22.8
5.6 23.3
6.1 20.6
5.6 16.1
6.1 11.7
1.1 12.8
0.6 11.7
6.7 15
10 12.8
12.2 16.1
5 15.6
-1.1 5.6
-0.6 10
-3.9 3.9
-6.7 8.3
1.1 12.2
-6.7 2.8
-9.4 3.9
-2.8 12.2
2.8 10.6
-1.7 7.2
-4.4 11.1
0.6 15
2.2 15
5.6 10
3.9 8.9
0.6 
