# Supplementary material for: Investigating behavioral drivers of seasonal Shiga-Toxigenic Escherichia Coli (STEC) patterns in grazing cattle using an agent-based model
Source: PLoS One. 2018 Oct 10;13(10):e0205418. doi: 10.1371/journal.pone.0205418 (PMC6179278; doi:10.1371/journal.pone.0205418)
Supplement: S1 Folder — (ZIP) [file pone.0205418.s004.zip › S4 Folder. Temperature Files and R script/OctoberNovember2009.txt]

 19.4
6.7 22.2
12.2 22.8
10 22.8
8.9 17.8
12.2 21.1
16.1 21.7
10.6 21.7
8.3 23.3
15 28.9
14.4 18.3
13.3 20
12.2 16.7
15 23.3
14.4 18.3
13.3 18.9
8.3 13.3
6.1 10
2.8 11.1
-0.6 15.6
0.6 19.4
3.3 20.6
6.1 22.2
13.3 23.9
5.6 19.4
2.2 17.8
3.9 18.3
11.7 13.9
11.1 20
6.7 18.9
11.7 23.3
9.4 23.3
6.1 15.6
2.2 18.3
3.9 18.9
0.6 18.9
3.3 16.1
0 17.2
2.2 21.7
2.8 23.3
5.6 18.3
10.6 13.3
11.1 16.1
7.8 15
4.4 19.4
5.6 21.7
5.6 21.7
3.9 20
6.1 18.3
8.9 15
3.9 13.3
0.6 15.6
4.4 16.7
4.4 9.4
8.9 14.4
8.3 13.9
5.6 15.6
3.3 11.1
1.7 10.6
-1.7 15.6
2.8 16.7
0.6 14.4
-1.1 
