# Supplementary material for: Investigating behavioral drivers of seasonal Shiga-Toxigenic Escherichia Coli (STEC) patterns in grazing cattle using an agent-based model
Source: PLoS One. 2018 Oct 10;13(10):e0205418. doi: 10.1371/journal.pone.0205418 (PMC6179278; doi:10.1371/journal.pone.0205418)
Supplement: S1 Folder — (ZIP) [file pone.0205418.s004.zip › S4 Folder. Temperature Files and R script/OctoberNovember2010.txt]

 25
12.8 22.8
10 23.9
9.4 14.4
6.7 14.4
4.4 18.9
3.9 21.7
7.8 27.2
10 27.2
8.9 27.2
7.8 28.3
10 28.9
10.6 22.2
12.2 23.9
7.8 20
5.6 21.7
5 21.1
4.4 24.4
7.8 24.4
8.9 25.6
9.4 21.1
7.2 25
3.9 21.7
3.3 23.9
8.3 26.7
15 23.9
15 29.4
13.9 21.1
11.1 22.8
3.9 15.6
0.6 21.1
8.3 21.1
5.6 21.1
8.9 20.6
10 16.1
6.7 14.4
2.8 9.4
-0.6 8.3
-2.8 11.7
-1.1 18.3
1.1 21.7
2.8 22.2
3.3 23.3
3.3 21.7
3.9 20.6
6.1 12.8
9.4 12.2
8.9 20
5 13.9
3.9 15.6
3.9 17.2
3.9 17.2
7.2 21.7
7.8 23.3
6.7 19.4
7.2 15
11.7 23.3
-0.6 15
-2.8 8.9
-1.7 11.7
-1.7 13.9
5 17.2
-2.2 
