# Supplementary material for: Investigating behavioral drivers of seasonal Shiga-Toxigenic Escherichia Coli (STEC) patterns in grazing cattle using an agent-based model
Source: PLoS One. 2018 Oct 10;13(10):e0205418. doi: 10.1371/journal.pone.0205418 (PMC6179278; doi:10.1371/journal.pone.0205418)
Supplement: S1 Folder — (ZIP) [file pone.0205418.s004.zip › S4 Folder. Temperature Files and R script/OctoberNovember2011.txt]

 20.6
8.3 13.9
6.7 16.7
3.3 21.1
6.1 24.4
9.4 26.7
10 28.3
11.1 26.7
9.4 25
10.6 21.1
15 26.1
15 18.9
14.4 20
15 21.1
11.7 22.8
10 21.1
6.7 25.6
14.4 27.2
12.2 27.8
7.2 16.7
6.1 11.1
6.1 15.6
2.2 17.8
2.8 19.4
8.3 21.7
6.7 23.9
8.3 23.9
10 17.8
5 10
3.3 13.3
0.6 15.6
1.7 15
-0.6 17.8
1.7 18.9
1.7 18.3
6.1 13.3
0 17.2
0 17.2
2.2 20.6
3.3 21.7
6.1 20
3.9 12.2
-2.8 10
-0.6 16.7
7.2 19.4
17.2 22.2
16.7 21.7
11.1 21.1
-1.1 11.1
-3.3 11.7
-0.6 18.3
10 18.9
13.9 18.9
12.2 23.9
6.1 15.6
0 15.6
-1.1 16.7
2.8 18.3
13.9 19.4
4.4 15.6
2.8 5.6
0 6.7
-2.8 
