# Supplementary material for: Investigating behavioral drivers of seasonal Shiga-Toxigenic Escherichia Coli (STEC) patterns in grazing cattle using an agent-based model
Source: PLoS One. 2018 Oct 10;13(10):e0205418. doi: 10.1371/journal.pone.0205418 (PMC6179278; doi:10.1371/journal.pone.0205418)
Supplement: S1 Folder — (ZIP) [file pone.0205418.s004.zip › S4 Folder. Temperature Files and R script/RNetLogo_Example_Model_Rscript.R]

Simfunc<-function (parametermat, simdays=60, model.path=".../Dawson et al._09122018_GrazingModel.nlogo") {
	nl.path<-".../apps/netlogo/netlogo-6.0/app"  #NetLogo file path on my computer
	NLStart(nl.path, gui=F)  #Starting NetLogo from the filepath
	NLLoadModel(model.path) #calling the model #Note:if you call the wrong model location, it will freeze for some reason 
	NLCommand("pre-setup") 
	NLCommand("setup")  
	simulationticks=simdays * 144
	NLCommand (parametercommand)
	NLDoCommand(simulationticks, "go")
	NLCommand("stop")
	R0=NLReport("R0")
	AvgManPDay<-NLReport(paste("cowpats-total-wholesim / (total-cows * (ticks / 144))"))
	TotalColonized<-NLReport(paste("TotalColonized")) #This includes the index case 
	DirectPrimary<-NLReport(paste("DirectPrimary") )
	WaterPrimary<-NLReport(paste("WaterPrimary"))
	GrazePrimary<-NLReport(paste("GrazePrimary"))
	DirectSecondary<-NLReport(paste("DirectSecondary"))
	WaterSecondary<-NLReport(paste("WaterSecondary"))
	GrazeSecondary<-NLReport(paste("GrazeSecondary"))
	TotInfections<-NLReport(paste("NewInfectionList"))
	PDInfections<-NLReport(paste("NewDirectPrimaryList"))
	PWInfections<-NLReport(paste("NewWaterPrimaryList"))
	PGInfections<-NLReport(paste("NewGrazePrimaryList"))
	SDInfections<-NLReport(paste("NewDirectSecondaryList"))
	SWInfections<-NLReport(paste("NewWaterSecondaryList"))
	SGInfections<-NLReport(paste("NewGrazeSecondaryList"))
	NLQuit()
	return(list(R0, AvgManPDay, TotalColonized, DirectPrimary, WaterPrimary, GrazePrimary, DirectSecondary, 
							WaterSecondary, GrazeSecondary,TotInfections, PDInfections, PWInfections, PGInfections, SDInfections, 
							SWInfections, SGInfections))
}

library(RNetLogo)

parametermat=Factorialpmat
output1=Simfunc(parametermat, simdays=60)
